# Supplementary material for: Plant growth in Arabidopsis is assisted by compost soil-derived microbial communities
Source: Front Plant Sci. 2013 Jul 4;4:235. doi: 10.3389/fpls.2013.00235 (PMC3701873; doi:10.3389/fpls.2013.00235)
Supplement: Table S2 — Genome-wide microarray data analysis of Arabidopsis plants grown in the absence or presence of whole soil microbial communities. The complete data sets are shown for root and shoot tissues, as well as lists of differentially expressed genes (up and downregulated in the presence of microbes) that passed all selection criteria for data analysis (see Materials and Methods for details). [file DataSheet2.XLSX]

## Sheet: Roots Up-reg.
Up-regulated
Probe ID	Name	Systematic Name	A	Signal 1	Signal 2	M	Fold-change	Description
A_84_P23487	ATGSTF14	AT1G49860.1	14.1141	10.5954	3.51873	3.01114	8.06203	Encodes glutathione transferase belonging to the phi class of GSTs
A_84_P846934	AT3G59310	AT3G59310.2	10.2548	7.32552	2.92931	2.50077	5.65988	Eukaryotic protein of unknown function (DUF914)
A_84_P850541	ATGSTF2	AT4G02520.1	16.0148	11.0892	4.92559	2.25135	4.76129	Encodes glutathione transferase belonging to the phi class of GSTs
A_84_P806587	CAB1	AT1G29930.1	15.5439	10.5993	4.94451	2.14366	3.96722	Subunit of light-harvesting complex II (LHCII), which absorbs light and transfers energy to the photosynthetic reaction center
A_84_P13568	AT2G33830	AT2G33830.1	14.3277	9.53285	4.79489	1.98813	3.95807	Dormancy/auxin associated family protein
A_84_P159375	AT4G38080	AT4G38080.1	17.5444	11.6665	5.87791	1.9848	3.72409	hydroxyproline-rich glycoprotein family protein with unknown molecular function
A_84_P21109	AT2G38390	AT2G38390.1	16.023	10.4919	5.5311	1.89689	3.62106	Peroxidase superfamily protein involved in response to salt stress
A_84_P806550	CAB3	AT1G29910.1	13.4256	8.72542	4.70015	1.85641	3.58237	Member of Chlorophyll a/b-binding protein family
A_84_P857058	TC310828	TC310828	13.4042	8.67595	4.72824	1.83492	3.53278	Unknown protein
A_84_P807650	TA27069_3702	TA27069_3702	13.0814	8.44625	4.63514	1.82222	3.38791	Unknown protein
A_84_P846960	TC298293	TC298293	13.1592	8.39729	4.7619	1.76343	3.31764	Unknown protein
A_84_P806205	RBCS1A	AT1G67090.1	16.5991	10.5858	6.01328	1.7604	3.27309	Ribulose bisphosphate carboxylase small chain 1A (RBCS1A)
A_84_P801323	AT1G78850	AT1G78850.1	13.3561	8.49074	4.86533	1.74515	3.26188	Curculin-like (mannose-binding) lectin family protein
A_84_P850851	BP563965	BP563965	15.8994	10.0797	5.81971	1.73199	3.17607	Unknown protein
A_84_P75644	AT2G05440	AT2G05440.1	14.6351	9.27459	5.36055	1.73016	3.08625	Glycine-rich protein 9 (GRP9) with unknown molecular function
A_84_P23924	AT2G18150	AT2G18150.1	14.7198	9.31916	5.40066	1.72556	3.05145	Peroxidase superfamily protein involved in response to oxidative stress
A_84_P837743	AT1G15840	AT1G15840.1	15.1465	9.56503	5.58145	1.71372	3.03783	Unknown protein
A_84_P849401	AT1G26250	AT1G26250.1	13.755	8.68059	5.07443	1.71065	3.00503	Proline-rich extensin-like family protein involved in plant-type cell wall organization
A_84_P15870	MAM1	AT5G23010.1	14.1825	8.94077	5.24169	1.7057	2.99538	Encodes a methylthioalkylmalate synthase involved in glucosinolate biosynthetic process
A_84_P804614	AT2G43150	AT2G43150.1	14.2735	8.95015	5.32333	1.68131	2.96947	Proline-rich extensin-like family protein involved in plant-type cell wall organization
A_84_P225679	AT5G39120	AT5G39120.1	16.3786	10.2379	6.14064	1.66724	2.96567	RmlC-like cupins superfamily protein involved in manganese ion binding, nutrient reservoir activity
A_84_P855610	AT2G37130	AT2G37130.2	14.0805	8.79297	5.28758	1.66295	2.96386	Peroxidase superfamily protein involved in defense response to fungus
A_84_P291894	AT1G78830	AT1G78830.1	16.55	10.2473	6.30269	1.62586	2.91183	Curculin-like (mannose-binding) lectin family protein involved in sugar binding
A_84_P81739	AT5G46900	AT5G46900.1	13.9179	8.61723	5.30064	1.6257	2.8975	Bifunctional inhibitor/lipid-transfer protein/seed storage 2S albumin superfamily protein involved in lipid binding
A_84_P806762	TA26581_3702	TA26581_3702	14.2093	8.76594	5.44331	1.6104	2.89575	Unknown protein
A_84_P805135	AT3G15450	AT3G15450.3	13.8218	8.52507	5.29674	1.6095	2.86153	Aluminium induced protein with unknown function
A_84_P806197	TA26351_3702	TA26351_3702	10.6973	6.58777	4.10955	1.60304	2.85541	Unknown protein
A_84_P812524	MEE59	AT4G37300.1	16.3356	10.022	6.31356	1.58738	2.84311	Maternal effect embryo arrest 59 (MEE59) involved in embryo development ending in seed dormancy
A_84_P586971	AT5G59050	AT5G59050.1	13.0442	7.99364	5.05051	1.58274	2.83231	Unknown protein
A_84_P284310	MLP328	AT2G01520.1	17.7085	10.6217	7.08677	1.49881	2.82609	Encodes a gene from the the major latex protein-like gene family that plays a role in promoting vegetative growth and delaying ﬂowering
A_84_P855149	RBCS1A	AT1G67090.2	13.3812	8.02063	5.36061	1.49621	2.82102	Encodes a ribulose-bisphosphate carboxylase that is involved in photosynthesis
A_84_P20321	ATPCB/ATPERX34/PERX34/PRXCB	AT3G49120.1	14.6155	8.71157	5.90389	1.47556	2.78092	Encodes the Class III peroxidase Perx34 that is involved in cell elongation
A_84_P806534	CAB2	AT1G29920.1	13.458	7.97382	5.48417	1.45397	2.73961	Encodes a component of the LHCIIb light harvesting complex associated with photosystem II
A_84_P814660	AT5G39130	AT5G39130.1	13.5982	8.0549	5.54328	1.45309	2.73794	Encodes a RmlC-like cupins superfamily protein with unknown function
A_84_P795335	AT1G48350	BP658867	12.7457	7.54842	5.1973	1.45237	2.73658	Unknown protein
A_84_P836712	EMB1967	AT3G54350.2	14.127	8.36023	5.76675	1.44973	2.73157	Encodes a Forkhead-associated (FHA) domain-containing protein with unknown function
A_84_P868011	SAG21	AT4G02380.1	15.8497	9.37774	6.47191	1.44899	2.73017	Encodes a late embryogenesis abundant like protein also known as SENESCENCE-ASSOCIATED GENE 21 involved in oxidative stress tolerance
A_84_P545938	AT5G06630	AT5G06630.1	14.4943	8.56147	5.93284	1.44306	2.71898	Encodes a proline-rich extensin-like family protein involved in plant-type cell wall organization
A_84_P785892	AT1G49500	AT1G49500.1	14.9849	8.84706	6.13783	1.4414	2.71584	Unknown protein
A_84_P852182	CAT3	AT1G20620.5	15.5499	9.17505	6.37485	1.43926	2.71181	Encodes a catalase, catalyzes the breakdown of hydrogen peroxide (H2O2) into water and oxygen
A_84_P857496	LHB1B1	AT2G34430.1	13.4872	7.94318	5.54398	1.43276	2.69962	Encodes a photosystem II type I chlorophyll a/b-binding protein
A_84_P813383	MAM1	AT5G23010.1	13.7165	8.07595	5.64052	1.43177	2.69778	Encodes a methylthioalkylmalate synthase involved in biosynthesis of methionine-derived glucosinolates
A_84_P860485	CAB1	AV817792	12.6912	7.46845	5.22277	1.42998	2.69443	Encodes a protein with 41% similarity with the Chlorophyll A-B-binding protein
A_84_P279900	AT5G39180	AT5G39180.1	14.4396	8.49299	5.94659	1.42821	2.69113	Encodes a RmlC-like cupins superfamily protein with unknown function
A_84_P781417	UBQ10	AT4G05320.6	17.4851	10.2721	7.21301	1.4241	2.68348	Encodes one of five polyubiquitin genes in A. thaliana involved in response to salicylic acid
A_84_P18369	TIP2	AT3G26520.1	17.0311	9.98215	7.0489	1.41613	2.66868	Encodes a gamma tonoplast intrinsic protein 2 (TIP2) involved in cell wal organization
A_84_P804963	TA25759_3702	TA25759_3702	15.8282	9.27313	6.55511	1.41464	2.66594	Unknown protein
A_84_P806075	ATEXT3	AT1G21310.1	13.6792	8.01058	5.66865	1.41314	2.66316	Encodes the protein extensin 3 plant-type cell wall organization
A_84_P825733	TA41531_3702	TA41531_3702	12.9049	7.54011	5.36478	1.40548	2.64906	Unknown protein
A_84_P851082	BX839187	BX839187	12.8128	7.48272	5.33008	1.40387	2.6461	Unknown protein
A_84_P500297	AT2G24980	AT2G24980.1	15.2843	8.92054	6.36377	1.40177	2.64226	Encodes a proline-rich extensin-like family protein involved in plant-type cell wall organization
A_84_P21406	FSD1	AT4G25100.1	12.8965	7.52131	5.37521	1.39926	2.63766	Encodes a Fe-superoxide dismutase involved in response to oxidative stress
A_84_P797227	AT2G33720	EG444418	12.6766	7.3789	5.29774	1.39284	2.62595	Unknown protein
A_84_P806219	RBCS1A	AT1G67090.2	13.4444	7.82023	5.62414	1.39048	2.62165	Encodes a member of the Rubisco small subunit (RBCS) multigene family involved in photosynthesis
A_84_P805480	AT5G38430	AT5G38430.1	13.4116	7.78344	5.62818	1.38294	2.608	Encodes a member of the Rubisco small subunit (RBCS) multigene family involved in photosynthesis
A_84_P22952	B5 #1	AT2G46650.1	13.6015	7.89083	5.71068	1.38177	2.60587	Encodes a member of the Cytochromes b5 involved in response to bacteria
A_84_P856362	CAB1	AT1G29930.1	14.2307	8.25381	5.97688	1.38096	2.60441	Encodes a subunit of light-harvesting complex II (LHCII),which absorbs light and transfers energy to the photosynthetic reaction center.
A_84_P16816	IMS2/MAM-L/MAM3	AT5G23020.1	14.2638	8.2567	6.00712	1.37449	2.59275	Encodes a methylthioalkymalate synthase-like involved in indoleacetic acid biosynthetic process
A_84_P222669	ATEXT4	AT1G76930.1	14.4423	8.33209	6.11026	1.36362	2.57331	Encodes an Arabidopsis extensin gene that belongs to cell-wall hydroxyproline-rich glycoproteins involved in response to hormonal stimulus
A_84_P807916	AT2G38390	AT2G38390.1	13.1425	7.58059	5.5619	1.36295	2.57211	Encodes a peroxidase superfamily protein involved in response to oxidative stress
A_84_P754014	AT1G36942	AT1G36942.1	12.6714	7.30661	5.36481	1.36195	2.57032	Unknown protein
A_84_P18101	ATARP4A	AT1G73910.1	12.5944	7.23648	5.35793	1.35061	2.5502	Encodes a gene similar to actin-related proteins in other organisms
A_84_P868911	PAI2	AT5G05590.2	12.785	7.3372	5.44778	1.34682	2.54352	Encodes phosphoribosylanthranilate isomerase which catalyzes the third step in the tryptophan biosynthetic pathway
A_84_P16626	AT4G08770	AT4G08770.1	14.1418	8.10328	6.03848	1.34194	2.53492	Encodes a putative apoplastic peroxidase Prx37 involved in response to oxidative stress
A_84_P807217	AT3G32980	AT3G32980.1	16.0286	9.17603	6.85252	1.33907	2.52989	Encodes a peroxidase superfamily protein involved in response to oxidative stress
A_84_P832123	TA49550_3702	TA49550_3702	12.5545	7.18634	5.36818	1.33869	2.52922	Unknown
A_84_P247105	AT5G28897	AT5G28897.1	12.6062	7.212	5.39421	1.33699	2.52623	Pseudogene with 73% similarity to the gamma tonoplast intrinsic protein
A_84_P862185	AT2G22510	AT2G22510.1	13.6527	7.78663	5.86604	1.32741	2.50951	Encodes a hydroxyproline-rich glycoprotein family protein with unknown function
A_84_P792091	AT4G13790	AT4G13790.1	12.6316	7.20227	5.42937	1.32654	2.508	Encodes a SAUR-like auxin-responsive protein family involved in response to auxin stimulus
A_84_P588071	AT1G62320	AT1G62320.1	10.6033	6.04204	4.56131	1.32463	2.50468	Encodes an early-responsive to dehydration protein-related (ERD) with unknown function
A_84_P848694	AT5G38420	AT5G38420.1	13.3125	7.58002	5.73245	1.3223	2.50064	Encodes a member of the Rubisco small subunit (RBCS) multigene family

## Sheet: Roots Down-reg.
Down-regulated
Probe ID	Name	Systematic Name	A	Signal 1	Signal 2	M	Fold-change	Description
A_84_P17978	AT1G52120	AT1G52120.1	11.8041	3.22002	8.58412	-2.66586	-6.34606	Mannose-binding lectin superfamily protein contains similarity to jasmonate inducible protein GI:9279645 from (Arabidopsis thaliana)
A_84_P764469	IRT1	AT4G19690.2	13.2652	3.75201	9.51319	-2.53549	-5.79773	Fe(II) transport protein (IRT1) involved in iron, manganese, cadmium transport
A_84_P212288	AT3G07720	AT3G07720.1	13.7235	4.30006	9.42343	-2.19147	-4.56769	Galactose oxidase/kelch repeat superfamily protein involved in response to zinc ion
A_84_P823733	GATL10	AT3G28340.1	14.3737	4.76894	9.60478	-2.01403	-4.03909	Encodes a protein with putative galacturonosyltransferase activity.
A_84_P19511	AT4G24380	AT4G24380.1	11.8097	3.94426	7.86546	-1.99415	-3.98382	Encodes a protein related to 10-formyltetrahydrofolate biosynthetic process, folic acid and derivative biosynthetic process
A_84_P21567	AT5G35940	AT5G35940.1	11.3241	3.87839	7.44571	-1.91979	-3.78369	Mannose-binding lectin superfamily protein
A_84_P18328	AT3G07750	AT3G07750.1	11.0675	3.81203	7.25545	-1.9033	-3.74069	3'-5'-exoribonuclease family protein involved in RNA processing
A_84_P17960	FRO2	AT1G01580.1	11.4058	3.93369	7.47215	-1.89952	-3.7309	Encodes the low-iron-inducible ferric chelate reductase responsible for reduction of iron at the root surface
A_84_P20686	AT5G54370	AT5G54370.1	13.4741	4.68027	8.79379	-1.87891	-3.67797	Unknown protein molecular function
A_84_P568212	AT5G52180	AT5G52180.1	11.7756	4.09362	7.68193	-1.87656	-3.67199	Unknown protein molecular function
A_84_P11025	RPS15AE	AT4G29430.1	11.4679	4.10102	7.36685	-1.79634	-3.47339	Ribosomal protein S15A E (rps15ae) involved in translation
A_84_P20369	DIN2	AT3G60140.1	11.2324	4.02609	7.20632	-1.78991	-3.45792	Encodes a protein similar to beta-glucosidase and is involved in aging
A_84_P302850	AT2G37870	AT2G37870.1	12.4894	4.47676	8.01266	-1.78983	-3.45775	Bifunctional inhibitor/lipid-transfer protein/seed storage 2S albumin superfamily protein
A_84_P178604	NRP2	AT1G18800.1	12.1232	4.3499	7.7733	-1.78701	-3.45098	Encodes a protein involved in cell differentiation, cell proliferation, lateral root formation, nucleosome assembly
A_84_P812497	TA29602_3702	TA29602_3702	11.9825	4.30131	7.68116	-1.78577	-3.44803	RuBisCO large subunit-binding protein subunit alpha, chloroplast precursor (60 kDa chaperonin subunit alpha)
A_84_P192254	VIP5	AT1G61040.1	12.0372	4.34611	7.69106	-1.76964	-3.40969	VERNALIZATION INDEPENDENCE 5 gene, has multiple functions in development
A_84_P23790	AT1G76350	AT1G76350.1	11.8851	4.29546	7.58964	-1.7669	-3.40321	Plant regulator RWP-RK family protein
A_84_P758079	AT2G41475	AT2G41475.1	11.7825	4.29073	7.49176	-1.74603	-3.35435	Embryo-specific protein 3 of unknown molecular function
A_84_P526516	AT5G42690	AT5G42690.1	11.897	4.39319	7.50386	-1.70807	-3.26723	Protein of unknown function
A_84_P784532	SMP2	AT4G37120.1	11.7528	4.38026	7.37255	-1.68313	-3.21125	Encodes a zinc finger containing protein involved in RNA splicing and positive regulation of cell proliferation
A_84_P20893	AT1G77920	AT1G77920.1	11.908	4.46008	7.44788	-1.6699	-3.18192	bZIP transcription factor family protein involved in defense response to bacterium
A_84_P12126	AT5G40540	AT5G40540.1	11.8429	4.44	7.4029	-1.66732	-3.17624	Protein kinase superfamily protein involved in protein phosphorylation
A_84_P13791	AT4G09110	AT4G09110.1	11.4957	4.31466	7.18109	-1.66435	-3.1697	RING/U-box superfamily protein involved in zinc ion binding
A_84_P297854	AT1G73180	AT1G73180.1	11.836	4.44568	7.39032	-1.66236	-3.16534	Eukaryotic translation initiation factor eIF2A family protein of unknown molecular function
A_84_P788480	AT1G34320	AT1G34320.1	11.8775	4.48232	7.39515	-1.64985	-3.13801	Protein of unknown function
A_84_P57140	AT4G02540	AT4G02540.1	11.8922	4.49724	7.39491	-1.64432	-3.12601	Cysteine/Histidine-rich C1 domain family protein involved in zinc ion binding
A_84_P286120	CYP707A1	AT4G19230.1	11.6188	4.41331	7.20548	-1.63267	-3.10086	Encodes a protein with ABA 8'-hydroxylase activity, involved in ABA catabolism
A_84_P784591	CID4	AT3G14010.1	11.4844	4.36557	7.11881	-1.63067	-3.09657	Hydroxyproline-rich glycoprotein family protein involved in protein binding
A_84_P16436	FRD3	AT3G08040.1	11.7267	4.46679	7.25991	-1.62531	-3.08508	Encodes a member of the MATE (multidrug and toxin efflux family), expressed in roots but not shoots
A_84_P15559	TOM40	AT3G20000.1	13.1366	5.028	8.10865	-1.6127	-3.05824	Encodes a component of the TOM receptor complex responsible for the recognition and translocation of cytosolically synthesized mitochondrial preproteins
A_84_P118162	AT3G46450	AT3G46450.1	12.1033	4.64129	7.46203	-1.60775	-3.04776	Encodes a translocase of the outer mitochondrial membrane
A_84_P17526	MTPA2	AT3G58810.1	12.0013	4.60772	7.39358	-1.60461	-3.04113	Member of Zinc transporter (ZAT) family. Contributes to basic cellular Zn tolerance and controls Zn partitioning
A_84_P20602	AT5G23690	AT5G23690.1	11.7521	4.51728	7.23484	-1.60159	-3.03478	Polynucleotide adenylyltransferase family protein involved in RNA processing
A_84_P753401	AT1G11592	AT1G11592.1	10.9119	4.19462	6.71732	-1.60141	-3.0344	Unknown protein
A_84_P257380	AT1G05620	AT1G05620.1	11.7637	4.52832	7.2354	-1.59781	-3.02684	Encodes a cytosolic inosine nucleoside hydrolase probably involved in purine catabolism during senescence
A_84_P95746	AT4G34290	AT4G34290.1	12.224	4.70593	7.51809	-1.59758	-3.02635	Unknown protein
A_84_P786741	AT1G73490	AT1G73490.1	11.2622	4.34024	6.92192	-1.59483	-3.02058	Involved in RNA, DNA, nucleotide binding
A_84_P789523	AT5G03545	AT5G03545.1	11.7149	4.51925	7.19562	-1.59222	-3.01512	Expressed in response to phosphate starvation, this response is enhanced by the presence of IAA, unknown function
A_84_P18924	AT1G52130	AT1G52130.1	11.9349	4.61237	7.32249	-1.58758	-3.00544	Mannose-binding lectin superfamily protein
A_84_P22572	HSP81-1	AT5G52640.1	11.295	4.37865	6.91638	-1.57957	-2.9888	Encodes a cytosolic heat shock protein AtHSP90.1 involved in defense response to bacterium/incompatible interaction
A_84_P139169	AT1G67810	AT1G67810.1	12.5091	4.85531	7.65381	-1.57638	-2.98221	Encodes a protein capable of stimulating the cysteine desulfurase activity of CpNifS (AT1G08490) in vitro.
A_84_P10067	PPX1	AT4G26720.1	12.045	4.67705	7.36798	-1.57535	-2.98007	Encodes catalytic subunit of protein phosphatase X.
A_84_P849068	DR373500	DR373500	11.6657	4.54598	7.11969	-1.56615	-2.96114	Unknown protein
A_84_P16026	AT5G08450	AT5G08450.1	11.57	4.51744	7.05252	-1.56118	-2.95094	Unknown protein
A_84_P824585	ATSRL1	AT5G37370.2	12.0858	4.72428	7.36149	-1.55822	-2.94491	RNA processing, binding, response to salt stress
A_84_P795300	ELF4	AT2G40080.1	11.2993	4.42353	6.87574	-1.55435	-2.93702	Unknown protein
A_84_P19382	U1-70K	AT3G50670.1	11.1976	4.3891	6.80849	-1.55123	-2.93066	Nucleic acid binding, nucleotide binding
A_84_P14772	WRKY31	AT4G22070.1	12.1174	4.75277	7.36464	-1.54955	-2.92725	Involved in transcription
A_84_P20560	AT5G06839	AT5G06839.1	12.7293	4.99471	7.73457	-1.54855	-2.92524	Involved in regulation of transcription
A_84_P15280	TWN2	AT1G14610.1	12.08	4.75079	7.32916	-1.54272	-2.91344	Required for proper proliferation of basal cells.
A_84_P60890	AT5G49210	AT5G49210.1	11.973	4.70944	7.26361	-1.54235	-2.91269	Unknown protein
A_84_P510106	AT2G35850	AT2G35850.1	12.4252	4.89017	7.535	-1.54085	-2.90965	Unknown protein
A_84_P13992	LON_ARA_ARA	AT5G26860.1	12.0755	4.76264	7.31289	-1.53547	-2.89882	Encodes a member of the Lon protease-like proteins Lon proteases are responsible for the degradation of abnormal, damaged and unstable
A_84_P17880	AT5G62130	AT5G62130.1	12.0688	4.76001	7.30883	-1.53547	-2.89882	Unknown protein
A_84_P181054	AT3G13224	AT3G13224.2	11.463	4.52802	6.93493	-1.53156	-2.89098	Unknown protein
A_84_P22277	AT3G56900	AT3G56900.1	11.7898	4.65726	7.13258	-1.5315	-2.89086	Unknown protein
A_84_P218298	AT2G42760	AT2G42760.1	11.7062	4.62481	7.0814	-1.53118	-2.89022	Unknown protein
A_84_P14666	ATPDR9/PDR9	AT3G53480.1	12.1042	4.78341	7.32075	-1.53045	-2.88875	Negative regulator of auxin polar transport inhibitors.
A_84_P17999	AT1G09830	AT1G09830.1	15.0705	5.95658	9.11394	-1.53006	-2.88798	Involved in purine base biosynthetic process
A_84_P503876	AT2G27660	AT2G27660.1	11.7962	4.6753	7.12087	-1.52308	-2.87405	Involved in zinc ion binding
A_84_P54570	AT3G61930	AT3G61930.1	11.2036	4.44818	6.75539	-1.51869	-2.8653	Unknown protein
A_84_P20806	AT1G50370	AT1G50370.1	12.525	4.97715	7.54786	-1.5165	-2.86096	Unknown protein
A_84_P241673	AT5G42220	AT5G42220.1	11.8221	4.7029	7.11918	-1.51379	-2.85558	Ubiquitin-like superfamily protein
A_84_P795479	AT3G03070	AT3G03070.1	12.0656	4.81192	7.25368	-1.50744	-2.84305	NADH dehydrogenase
A_84_P17906	ATPCME	AT5G15860.1	11.427	4.57891	6.8481	-1.49557	-2.81976	Encodes a protein with prenylcysteine methylesterase activity involved in fatty acid catabolic process
A_84_P838757	AT2G40290	AT2G40290.3	12.1609	4.87849	7.28238	-1.49275	-2.81426	Encodes an eIF2 alpha homolog involved in nucleotide biosynthetic process
A_84_P84059	NP457045	NP457045	12.1649	4.88244	7.28242	-1.49155	-2.81192	Unknown protein
A_84_P18546	IRT2	AT4G19680.1	12.1122	4.86649	7.24573	-1.4889	-2.80675	Encodes an iron transporter (iron-responsive transporter 2) whose expression is induced by iron and zinc deficiency
A_84_P561074	AT5G40530	AT5G40530.1	11.3878	4.57604	6.81175	-1.48857	-2.8061	Unknown protein
A_84_P20271	AT3G12900	AT3G12900.1	12.1499	4.88234	7.2676	-1.48855	-2.80606	Encodes a 2-oxoglutarate (2OG) and Fe(II)-dependent oxygenase superfamily protein with unknown function
A_84_P170653	AtATG18h	AT1G54710.1	11.4599	4.60562	6.85427	-1.48824	-2.80547	Encodes an Arabidopsis thaliana homolog of yeast autophagy 18
A_84_P291084	ANAC050	AT3G10480.1	11.5906	4.66153	6.92906	-1.48643	-2.80196	Encodes a NAC domain containing protein 50 involved in regulation of transcription
A_84_P769660	AT5G48240	AT5G48240.2	11.252	4.52645	6.72553	-1.48583	-2.80078	Unknown protein
A_84_P234129	CLE14	AT1G63245.1	11.9891	4.83197	7.1571	-1.4812	-2.7918	Encodes a member of a large family of putative ligands homologous to the Clavata3 gene involved in signal transduction
A_84_P122072	BIP	AT5G42020.1	12.633	5.09569	7.53734	-1.47916	-2.78786	Encodes a luminal binding protein (BiP2) involved in polar nuclei fusion during proliferation of endosperm nuclei
A_84_P19468	AT4G09890	AT4G09890.1	11.837	4.77756	7.05941	-1.47762	-2.78489	Unknown protein
A_84_P13862	AT4G29890	AT4G29890.1	11.6062	4.69037	6.91582	-1.47447	-2.77882	Encodes a choline monooxygenase, putative (CMO-like) involved in oxidation-reduction
A_84_P852955	AT4G28040	AT4G28040.1	12.235	4.94706	7.28791	-1.47318	-2.77633	Encodes a nodulin MtN21-like transporter family protein
A_84_P10915	AT3G60440	AT3G60440.1	11.9376	4.82936	7.10821	-1.47187	-2.77382	Encodes a phosphoglycerate mutase family protein with unknown function
A_84_P10314	SR33	AT1G55310.1	12.2191	4.94696	7.27215	-1.47003	-2.77027	Encodes a SR spliceosome protein involved in RNA processing
A_84_P177804	AT3G54460	AT3G54460.1	11.647	4.71985	6.92712	-1.46766	-2.76572	Encodes a SNF2 domain-containing protein involved in helicase activity
A_84_P820825	AT1G16870	AT1G16870.1	11.981	4.85697	7.12401	-1.46676	-2.764	Encodes a mitochondrial 28S ribosomal protein S29-related involved in purine and pyrimidine biosynthetic process
A_84_P16173	GRX480	AT1G28480.1	12.4361	5.042	7.39414	-1.46651	-2.76352	Encodes a member of the glutaredoxin family that regulates protein redox state and is involved in defense responses
A_84_P11769	HSP60	AT3G23990.1	12.8142	5.1987	7.61552	-1.46489	-2.76042	Encodes a mitochondrial chaperonin HSP involved in response to stress
A_84_P16877	ATNUDT8	AT5G47240.1	12.2048	4.95539	7.24937	-1.46293	-2.75667	Encodes a nudix hydrolase homolog 8 (NUDT8) involved in response to wounding
A_84_P19749	EIR1	AT5G57090.1	11.375	4.619	6.75604	-1.46266	-2.75617	Encodes an auxin efflux carrier that is similar to bacterial membrane transporters
A_84_P766274	EMB3012	AT5G40480.1	11.5523	4.69491	6.85736	-1.46059	-2.75222	Encodes an embryo defective 3012 protein involved in embryo development ending in seed dormancy
A_84_P13235	RAV1	AT1G13260.1	12.3596	5.03221	7.32742	-1.4561	-2.74366	Encodes an AP2/B3 domain transcription factor
A_84_P18041	AT1G32690	AT1G32690.1	12.0207	4.89666	7.12403	-1.45488	-2.74133	Unknown protein
A_84_P55070	AT4G13030	AT4G13030.1	11.8864	4.8421	7.04427	-1.4548	-2.74118	Unknown protein
A_84_P21759	AT1G55530	AT1G55530.1	11.6957	4.77781	6.91789	-1.44792	-2.72814	Encodes a RING/U-box superfamily protein involved in zinc ion binding
A_84_P16098	AT1G03730	AT1G03730.1	11.8766	4.86067	7.01589	-1.4434	-2.71961	Unknown protein
A_84_P12389	ATNUDT18	AT1G14860.1	11.9285	4.88275	7.04577	-1.44299	-2.71884	Encodes a nudix hydrolase homolog 18 with unknown function
A_84_P14139	ATS1P/ATSBT6.1/S1P	AT5G19660.1	11.9666	4.89904	7.06756	-1.44264	-2.71818	Encodes a protein involved in hyperosmotic response
A_84_P820750	AT1G23710	AT1G23710.1	11.1711	4.57515	6.59594	-1.44169	-2.71639	Unknown protein
A_84_P11680	CAT4	AT3G03720.1	11.2673	4.61555	6.65177	-1.44116	-2.7154	Encodes a member of the cationic amino acid transporter (CAT) subfamily of amino acid polyamine choline transporters
A_84_P23800	ATMKK4	AT1G51660.1	11.8934	4.8764	7.01696	-1.43896	-2.71126	Encodes a mitogen-activated map kinase kinase involved in innate immunity
A_84_P11819	UGT72E1	AT3G50740.1	14.4841	5.93991	8.54415	-1.43843	-2.71026	Encodes a coniferyl alcohol glucosyltransferase involved in nitrate transport, indoleacetic acid biosynthesis and tryptophan catabolic process
A_84_P12337	AT1G67120	AT1G67120.1	12.2007	5.012	7.18871	-1.4343	-2.70251	Encodes an ATPase involved in regulation of transcription
A_84_P603373	AT2G35733	AT2G35733.1	11.4295	4.6957	6.73381	-1.43404	-2.70202	Unknown protein
A_84_P11509	AT1G17790	AT1G17790.1	11.4135	4.69196	6.72152	-1.43256	-2.69926	Encodes a DNA-binding bromodomain-containing protein with unknown function
A_84_P24073	AT3G28740	AT3G28740.1	11.3071	4.65795	6.64911	-1.42747	-2.68975	Encodes a member of the cytochrome p450 family involved in oxidation-reduction
A_84_P830128	AT5G49530	AT5G49530.1	11.1569	4.60333	6.55358	-1.42366	-2.68266	Encodes a SIN-like family protein involved in transcription
A_84_P785044	HDT4	AT2G27840.1	12.3506	5.10005	7.25054	-1.42166	-2.67894	Belongs to the plant specific HD2 type proteins involved in RNA methylation
A_84_P13255	AT1G76970	AT1G76970.1	11.1884	4.6209	6.56751	-1.42126	-2.67819	Encodes a target of Myb protein involved in intracellular protein transport
A_84_P850994	AT5G11950	AT5G11950.1	11.8858	4.90906	6.97672	-1.42119	-2.67807	Unknown protein
A_84_P162803	ARPC1b	AT2G31300.1	11.9633	4.94988	7.01344	-1.41689	-2.67009	Encodes a putative ARP2/3 protein complex subunit p41 involved in actin filament organization
A_84_P89769	AT2G35930	AT2G35930.1	11.7986	4.89194	6.90664	-1.41184	-2.66076	Encodes an ubiquitin ligase that is involved in the response to water stress and acts as a negative regulator of PAMP-triggered immunity
A_84_P784432	CYP707A1	AT4G19230.1	11.6571	4.83511	6.82197	-1.41092	-2.65907	Encodes a protein with ABA 8'-hydroxylase activity, involved in ABA catabolism
A_84_P829422	AT1G61190	AT1G61190.1	11.5966	4.81231	6.78432	-1.40979	-2.65698	Encodes a putative CC-NB-LRR resistance gene involved in defense response
A_84_P21813	PP2A-2	AT1G10430.1	11.6276	4.82763	6.8	-1.40856	-2.65472	Encodes one of the isoforms of the catalytic subunit of protein phosphatase 2A involved in cellular protein localization
A_84_P812218	VHA-A	AT1G78900.2	11.1383	4.62758	6.51069	-1.40693	-2.65173	Encodes catalytic subunit A of the vacuolar ATP synthase involved in proton transport
A_84_P855462	AT3G61260	AT3G61260.1	11.409	4.74166	6.6673	-1.40611	-2.65022	Encodes a remorin family protein with unknown function
A_84_P806136	RPL4	AT1G07320.3	11.6969	4.864	6.83289	-1.40479	-2.64779	Encodes a plastid ribosomal protein L4 involved in translation
A_84_P223999	AT1G63050	AT1G63050.1	11.7392	4.88195	6.85727	-1.40462	-2.64748	Encodes a lysophosphatidylcholine acyltransferase (LPCAT) involved in glycerolipid biosynthetic process
A_84_P820476	FUS5	AT1G02090.3	12.1028	5.03479	7.06798	-1.40383	-2.64602	Encodes a phosphoprotein that is a subunit of the COP9 signalosome involved in protein deubiquitination
A_84_P70724	ELO1	AT3G11220.1	12.0108	5.00418	7.00666	-1.40016	-2.63931	Encodes a subunit of the Elongator, a histone acetyl transferase complex involved in response to oxidative stress
A_84_P862544	TC313970	TC313970	11.326	4.72017	6.60586	-1.39949	-2.63809	Unknown protein
A_84_P18637	IAGLU	AT4G15550.1	12.1257	5.05385	7.07184	-1.3993	-2.63773	Encodes indole-3-acetate beta-D-glucosyltransferase involved in para-aminobenzoic acid metabolic process
A_84_P613653	ATGDU3	AT5G57685.1	12.7917	5.34319	7.44847	-1.39401	-2.62809	Encodes a member of the GDU (glutamine dumper) family proteins involved in amino acid export
A_84_P128541	PUX2	AT2G01650.1	12.0249	5.02881	6.99608	-1.3912	-2.62297	Encodes a peripheral membrane protein that contains UBX domain involved in N-terminal protein myristoylation
A_84_P505806	AT3G27990	AT3G27990.1	11.4179	4.7759	6.64203	-1.39074	-2.62213	Unknown protein
A_84_P10073	AT4G28040	AT4G28040.1	13.0212	5.45128	7.56996	-1.38866	-2.61835	Encodes a nodulin MtN21-like transporter family protein
A_84_P121822	AT3G44100	AT3G44100.1	12.1443	5.0911	7.05324	-1.38541	-2.61245	Encodes a MD-2-related lipid recognition domain-containing protein with unknown function
A_84_P560912	AT4G24275	AT4G24275.1	12.3538	5.17933	7.17445	-1.38521	-2.6121	Encodes a protein identified as a screen for stress-responsive genes
A_84_P15836	AT5G07870	AT5G07870.1	12.3944	5.20622	7.18813	-1.38068	-2.60391	Encodes a transferase family protein with unknown function
A_84_P11416	AT1G03110	AT1G03110.1	11.6407	4.8915	6.74924	-1.37979	-2.6023	Encodes a gene involved in the modification of nucleosides in tRNA
A_84_P16317	AT2G38560	AT2G38560.1	11.9889	5.04313	6.9458	-1.37728	-2.59778	Encodes RNA polymerase II transcript elongation factor TFIIS
A_84_P841738	NP229787	NP229787	12.1498	5.11584	7.03396	-1.37494	-2.59357	Unknown protein
A_84_P186734	AT5G47740	AT5G47740.1	12.3405	5.20255	7.13795	-1.37201	-2.58831	Encodes a adenine nucleotide alpha hydrolases-like superfamily protein involved in response to stress
A_84_P17539	AT3G62130	AT3G62130.1	11.467	4.83649	6.63053	-1.37094	-2.58638	Encodes an enzyme that decomposes L-cysteine into pyruvate, H2S, and NH3
A_84_P12465	AT1G07250	AT1G07250.1	12.2616	5.17316	7.08839	-1.37023	-2.58511	Encodes a UDP-glucosyl transferase 71C4 involved in metabolic process
A_84_P818500	GBF1	AT4G36730.1	11.8177	4.99646	6.82125	-1.36522	-2.57615	Encodes a member of a gene family encoding basic leucine zipper proteins (GBFs) which bind the G-box involved in the regulation of transcription
A_84_P176254	AT5G60960	AT5G60960.1	11.7909	4.98974	6.80121	-1.36304	-2.57226	Encodes a PPR protein localized to the nucleus and mitochondria 1 involved in pyrimidine ribonucleotide biosynthetic process
A_84_P11502	AT1G02690	AT1G02690.1	12.0102	5.08365	6.92656	-1.36252	-2.57134	Encodes a putative importin alpha isoform involved in protein import into nucleus
A_84_P758952	AT3G13062	AT3G13062.3	11.4099	4.83201	6.57792	-1.36132	-2.56921	Encodes a polyketide cyclase/dehydrase and lipid transport superfamily protein
A_84_P20984	AT1G02850	AT1G02850.1	13.0265	5.51943	7.50702	-1.36011	-2.56704	Encodes a beta glucosidase 11 (BGLU11) involved in carbohydrate metabolic process
A_84_P147628	AT1G20770	AT1G20770.1	11.8788	5.03378	6.84501	-1.35982	-2.56652	Unknown protein
A_84_P827741	AtMYB10	AT3G12820.1	11.4773	4.86372	6.61359	-1.35978	-2.56646	Encodes a member of the R2R3 factor gene family involved in N-terminal protein myristoylation
A_84_P601885	AT4G25640	AT4G25640.1	12.5545	5.32157	7.23295	-1.35918	-2.56539	Encodes a multidrug and toxin efflux family transporter involved in transmembrane transport
A_84_P10582	AT1G78600	AT1G78600.1	12.0479	5.1085	6.93937	-1.3584	-2.564	Encodes a light-regulated zinc finger protein 1 (LZF1) involved in defense responses
A_84_P13428	AT-IE	AT1G31860.1	11.6445	4.94262	6.70192	-1.35594	-2.55965	Encodes a bifunctional protein involved in histidine biosynthetic process
A_84_P16261	PTP1	AT1G71860.1	11.8691	5.04403	6.82508	-1.3531	-2.55461	Encodes a protein with tyrosine phosphatase activity involved in stress responses
A_84_P13696	AT3G47610	AT3G47610.1	11.9328	5.07484	6.85797	-1.35137	-2.55154	Encodes a transcription regulator
A_84_P815412	CR88	AT2G04030.1	12.4431	5.29309	7.14996	-1.35081	-2.55055	Encodes a chloroplast-targeted 90-kDa heat shock protein involved in responses to stress
A_84_P201228	AT5G42850	AT5G42850.1	12.1958	5.19175	7.00406	-1.34908	-2.54749	Encodes a thioredoxin superfamily protein involved in cell redox homeostasis
A_84_P16022	ATSPS1F	AT5G20280.1	11.7851	5.01864	6.76648	-1.34827	-2.54607	Encodes a protein with putative sucrose-phosphate synthase activity
A_84_P168023	AT3G20650	AT3G20650.1	11.6243	4.95245	6.67185	-1.34718	-2.54415	Encodes a mRNA capping enzyme family protein involved in mRNA capping
A_84_P846527	IPMS1/MAML-4	AT1G18500.1	11.5333	4.914	6.61928	-1.34702	-2.54387	Encodes an active Arabidopsis isopropylmalate synthase IPMS1 involved in leucine biosynthesis
A_84_P816885	AT4G18030	AT4G18030.1	11.8165	5.03764	6.77883	-1.34564	-2.54142	Encodes a S-adenosyl-L-methionine-dependent methyltransferases superfamily protein involved in cell wall biogenesis
A_84_P724260	AT3G52748	AT3G52748.1	11.0414	4.7117	6.32973	-1.34341	-2.5375	Unknown protein
A_84_P21044	SCL21	AT2G04890.1	12.101	5.16385	6.93713	-1.3434	-2.53749	Encodes a scarecrow-like protein (SCL21) involved in protein N-linked glycosylation
A_84_P89159	AT4G05400	AT4G05400.1	11.508	4.91118	6.59682	-1.34322	-2.53718	Encodes a copper ion binding protein involved in positive regulation of transcription
A_84_P10782	AKIN11	AT3G29160.1	11.9898	5.11759	6.87219	-1.34286	-2.53653	Encodes a SNF1-related protein kinase
A_84_P166733	AT5G17350	AT5G17350.1	12.0125	5.13096	6.88154	-1.34118	-2.53359	Unknown protein
A_84_P88039	AT5G15910	AT5G15910.1	11.7422	5.01759	6.72457	-1.3402	-2.53186	Encodes a NAD(P)-binding Rossmann-fold superfamily protein involved in myo-inositol hexakisphosphate biosynthetic process
A_84_P852572	AT4G24290	AT4G24290.2	11.1537	4.7665	6.38724	-1.34003	-2.53156	Encodes a MAC/Perforin domain-containing protein with unknown function
A_84_P555663	AT5G03545	AT5G03545.1	11.7955	5.04121	6.75427	-1.33981	-2.53118	Encodes a protein involved in cellular responses to phosphate starvation, this response is enhanced by the presence of IAA
A_84_P13751	AT3G60490	AT3G60490.1	12.4056	5.3029	7.10273	-1.3394	-2.53047	Encodes a member of the DREB subfamily A-4 of ERF/AP2 transcription factor family involved in regulation of transcription
A_84_P19170	ATGSTU7	AT2G29420.1	13.0548	5.58452	7.47026	-1.33767	-2.52743	Encodes glutathione transferase belonging to the tau class of GSTs involved in toxin catabolic process
A_84_P10790	ATPK7	AT3G27580.1	12.2968	5.2635	7.03334	-1.33625	-2.52494	Encodes a member of a subfamily of Ser/Thr PKs
A_84_P15907	AT5G40610	AT5G40610.1	11.5265	4.93393	6.59261	-1.33618	-2.52482	Encodes a NAD-dependent glycerol-3-phosphate dehydrogenase family protein involved in oxidation-reduction
A_84_P16367	PDE319/SCA3	AT2G24120.1	11.3785	4.87133	6.50715	-1.33581	-2.52416	Encodes the protein SCABRA 3 involved in transcription
A_84_P18959	AT1G61670	AT1G61670.1	12.2644	5.25067	7.01375	-1.33578	-2.52412	Encodes a lung seven transmembrane receptor family protein with unknown function
A_84_P23035	AT3G02300	AT3G02300.1	11.9974	5.13654	6.86086	-1.3357	-2.52397	Encodes a regulator of chromosome condensation (RCC1) family protein
A_84_P785791	ATPIP5K1	AT1G21980.1	11.6665	4.99557	6.67098	-1.33538	-2.52342	Encodes a type I phosphatidylinositol-4-phosphate 5-kinase involved in phosphatidylinositol metabolic process
A_84_P805060	ECT3	AT5G61020.1	11.914	5.10198	6.81204	-1.33518	-2.52306	Encodes a evolutionarily conserved C-terminal region 3 (ECT3) with unknown function
A_84_P284470	AT5G05250	AT5G05250.1	12.8466	5.50262	7.34402	-1.33464	-2.52212	Unknown protein
A_84_P529817	AT3G61010	AT3G61010.1	10.7268	4.59884	6.12792	-1.33249	-2.51837	Encodes a ferritin/ribonucleotide reductase-like family protein involved in iron ion transport
A_84_P231629	LACS6	AT3G05970.1	11.6936	5.01389	6.67972	-1.33224	-2.51794	Encodes a peroxisomal long-chain acyl-CoA synthetase (LACS) isozyme involved in defense response to insect and fatty acid biosynthetic process
A_84_P306210	AT5G43720	AT5G43720.1	11.8654	5.0881	6.77733	-1.332	-2.51751	Unknown protein
A_84_P59330	AT4G19400	AT4G19400.1	11.8611	5.08752	6.77356	-1.33141	-2.51648	Encodes a profilin family protein cytoskeleton organization
A_84_P16747	PHYD	AT4G16250.1	11.6164	4.98554	6.63083	-1.33001	-2.51405	Encodes a phytochrome photoreceptor involved in light responses
A_84_P870349	AtMYB15/AtY19/MYB15	AT3G23250.2	11.745	5.04243	6.70259	-1.32924	-2.5127	Encodes a member of the R2R3 factor gene family involved in defense responses
A_84_P15263	AT1G73980	AT1G73980.1	11.5489	4.95867	6.59022	-1.32903	-2.51234	Encodes a phosphoribulokinase / Uridine kinase family involved in cAMP biosynthetic process
A_84_P600993	AT4G25550	AT4G25550.1	12.1144	5.20181	6.91258	-1.32888	-2.51208	Encodes a cleavage/polyadenylation specificity factor with unknown function
A_84_P849627	TC303488	TC303488	11.6543	5.00581	6.64845	-1.32815	-2.5108	Unknown protein
A_84_P302240	AT1G80040	AT1G80040.1	12.2457	5.26062	6.98508	-1.32781	-2.51021	Unknown protein
A_84_P531612	AT4G04745	AT4G04745.1	12.4824	5.37522	7.10723	-1.32222	-2.50051	Unknown protein

## Sheet: Shoots Up-reg.
Up-regulated
Probe ID	Name	Systematic Name	A	Signal 1	Signal 2	M	Fold-change	Description																										A_84_P103016	AT4G12500.1		AT4G12500.1
A_84_P103016	AT4G12500	AT4G12500.1	14.9534	-13.9824	28.9358	2.06944	4.19724	Encodes a bifunctional inhibitor/lipid-transfer protein/seed storage																										A_84_P20425	AT4G12480.1		AT4G12480.1
A_84_P20425	pEARLI 1	AT4G12480.1	14.1156	-21.3496	35.4652	1.66117	3.16272	Encodes a putative lipid transfer protein, vernalization-responsive and cold-induced																										A_84_P18566	AT4G24570.1		AT4G24570.1
A_84_P18566	AT4G24570	AT4G24570.1	13.8154	-21.1152	34.9306	1.65429	3.14768	Encodes one of the mitochondrial dicarboxylate carriers involved in transmembrane transport																										A_84_P15319	AT1G31580.1		AT1G31580.1
A_84_P15319	ECS1	AT1G31580.1	16.9905	-31.7721	48.7626	1.53476	2.8974	Encodes cell wall protein involved in defense responses																										A_84_P286650	AT5G38410.1		AT5G38410.1
A_84_P286650	AT5G38410	AT5G38410.1	16.3271	-34.287	50.6141	1.47619	2.78213	Encodes a member of the Rubisco small subunit (RBCS) multigene family involved in photosynthesis																										A_84_P296724	AT5G51190.1		AT5G51190.1
A_84_P296724	AT5G51190	AT5G51190.1	11.6793	-26.6678	38.3471	1.43796	2.70937	Encodes a member of the ERF (ethylene response factor) subfamily B-3 of ERF/AP2 transcription factor family																										A_84_P739644	AT1G70260.1		AT1G70260.1
A_84_P739644	AT1G70260	AT1G70260.1	10.3058	-24.2979	34.6037	1.42414	2.68355	Encodes a nodulin MtN21-like transporter family protein involved in drug/metabolite transporter																										A_84_P51860	AT3G19550.1		AT3G19550.1
A_84_P51860	AT3G19550	AT3G19550.1	11.838	-30.342	42.18	1.39015	2.62106	Unknown protein																										A_84_P77129	AT2G44370.1		AT2G44370.1
A_84_P77129	AT2G44370	AT2G44370.1	10.4928	-27.351	37.8438	1.38363	2.60925	Encodes cysteine/histidine-rich C1 domain family protein involved in oligopeptide transport and oxidation-reduction transport																										A_84_P174151	AT2G40330.1		AT2G40330.1
A_84_P174151	AT2G40330	AT2G40330.1	11.6623	-31.1108	42.7731	1.37486	2.59343	Encodes a member of the PYR (pyrabactin resistance) involved in regulation of seed germination																										A_84_P528833	AT3G16660.1		AT3G16660.1
A_84_P528833	AT3G16660	AT3G16660.1	13.2064	-35.5893	48.7957	1.37108	2.58664	Encodes a pollen Ole e 1 allergen and extensin family protein with unknown function																										A_84_P788437	AT1G35210.1		AT1G35210.1
A_84_P788437	AT1G35210	AT1G35210.1	11.318	-31.1207	42.4387	1.36368	2.57341	Unknown protein																										A_84_P265400	AT2G31110.1		AT2G31110.1
A_84_P265400	AT2G31110	AT2G31110.1	12.3514	-35.0584	47.4099	1.35231	2.55321	Encodes a member of the TBL (TRICHOME BIREFRINGENCE-LIKE) gene family with unknown function																										A_84_P855610	AT2G37130.2		AT2G37130.2
A_84_P855610	AT2G37130	AT2G37130.2	14.0967	-44.219	58.3157	1.31879	2.49458	Encodes a peroxidase superfamily protein involved in response to oxidative stress																										A_84_P762464	AT3G25795.1		AT3G25795.1
A_84_P762464	AT3G25795	AT3G25795.1	11.5201	-36.7198	48.2399	1.31373	2.48584	Encodes a trans-acting siRNA that is phosphate starvation-upregulated and activated by PAP1 (MYB75).																										A_84_P22607	AT5G61600.1		AT5G61600.1
A_84_P22607	AT5G61600	AT5G61600.1	13.815	-44.7683	58.5833	1.30859	2.47699	Encodes an ethylene-responsive element-binding family protein involved in the ethylene biosynthetic process																										A_84_P13816	AT4G19420.1		AT4G19420.1
A_84_P13816	AT4G19420	AT4G19420.1	15.2399	-51.637	66.8769	1.29514	2.454	Encodes a pectinacetylesterase family protein with unknown function																										A_84_P863147	TC314189		TC314189
A_84_P863147	TC314189	TC314189	9.68441	-34.1047	43.7891	1.28396	2.43507	Unknown protein																										A_84_P809597	AT2G45180.1		AT2G45180.1
A_84_P809597	AT2G45180	AT2G45180.1	16.8952	-60.7919	77.6871	1.27792	2.42489	Encodes a protease inhibitor/seed storage/lipid transfer protein (LTP) family																										A_84_P549947	AT2G18210.1		AT2G18210.1
A_84_P549947	AT2G18210	AT2G18210.1	9.89515	-36.9295	46.8246	1.26795	2.40819	Unknown protein																										A_84_P50100	AT3G55240.1		AT3G55240.1
A_84_P50100	AT3G55240	AT3G55240.1	12.2432	-47.4236	59.6668	1.25817	2.39192	Encodes a protein whose overexpression leads to PEL (Pseudo-Etiolation in Light) phenotype																										A_84_P848694	AT5G38420.1		AT5G38420.1
A_84_P848694	AT5G38420	AT5G38420.1	16.7481	-69.7711	86.5193	1.24004	2.36206	Encodes a ribulose bisphosphate carboxylase small chain 2B involved in photosynthesis																										A_84_P19525	AT4G27310.1		AT4G27310.1
A_84_P19525	AT4G27310	AT4G27310.1	13.8115	-58.3652	72.1767	1.23664	2.35649	Encodes a B-box type zinc finger family protein involved in regulation of transcription																										A_84_P16942	AT5G64120.1		AT5G64120.1
A_84_P16942	AT5G64120	AT5G64120.1	13.7465	-58.5272	72.2737	1.23487	2.35361	Encodes a cell wall bound peroxidase that is induced by hypo-osmolarity																										A_84_P53450	AT1G79770.1		AT1G79770.1
A_84_P53450	AT1G79770	AT1G79770.1	9.6041	-42.2339	51.838	1.2274	2.34145	Unknown protein																										A_84_P13503	AT2G34960.1		AT2G34960.1
A_84_P13503	CAT5	AT2G34960.1	10.2979	-46.4976	56.7955	1.22147	2.33184	Encodes a cationic amino acid transmembrane transporter																										A_84_P602187	AT1G05575.1		AT1G05575.1
A_84_P602187	AT1G05575	AT1G05575.1	13.0112	-58.7584	71.7696	1.22144	2.33179	Unknown protein																										A_84_P210598	AT3G14280.1		AT3G14280.1
A_84_P210598	AT3G14280	AT3G14280.1	11.3709	-51.8639	63.2348	1.21924	2.32825	Unknown protein																										A_84_P17009	AT1G20823.1		AT1G20823.1
A_84_P17009	AT1G20823	AT1G20823.1	12.3854	-58.244	70.6294	1.21265	2.31763	Encodes a finger (C3HC4-type RING finger) family protein involved in response to chitin																										A_84_P809720	AT3G15353.1		AT3G15353.1
A_84_P809720	MT3	AT3G15353.1	16.8425	-95.2966	112.139	1.17674	2.26065	Encodes a metallothionein, which binds to and detoxifies excess copper and other metals, limiting oxidative damage																										A_84_P505223	AT5G35732.1		AT5G35732.1
A_84_P505223	AT5G35732	AT5G35732.1	9.99485	-62.3577	72.3525	1.16028	2.23501	Unknown protein																										A_84_P10624	AT2G37130.1		AT2G37130.1
A_84_P10624	AT2G37130	AT2G37130.1	14.4109	-102.63	117.041	1.14042	2.20444	Encodes a peroxidase superfamily protein involved in response to oxidative stress																										A_84_P171073	AT1G35210.1		AT1G35210.1
A_84_P171073	AT1G35210	AT1G35210.1	11.1942	-80.2096	91.4038	1.13956	2.20314	Unknown protein																										A_84_P861110	AT4G19420.2		AT4G19420.2
A_84_P861110	AT4G19420	AT4G19420.2	12.8724	-93.8698	106.742	1.13713	2.19943	Encodes a pectinacetylesterase family protein																										A_84_P19997	AT1G74670.1		AT1G74670.1
A_84_P19997	AT1G74670	AT1G74670.1	15.0572	-111.449	126.506	1.1351	2.19634	Encodes a gibberellin-regulated family protein with unknown function																										A_84_P841882	AT5G42530.1		AT5G42530.1
A_84_P841882	AT5G42530	AT5G42530.1	16.6103	-135.337	151.947	1.12273	2.17759	Unknown protein																										A_84_P832462	AT1G79770.1		AT1G79770.1
A_84_P832462	AT1G79770	AT1G79770.1	11.1078	-91.3228	102.431	1.12163	2.17593	Unknown protein																										A_84_P22691	AT1G33770.1		AT1G33770.1
A_84_P22691	AT1G33770	AT1G33770.1	10.2486	-85.9183	96.167	1.11928	2.17239	Encoodes a protein kinase family protein																										A_84_P18579	AT4G27300.1		AT4G27300.1
A_84_P18579	AT4G27300	AT4G27300.1	13.4234	-118.551	131.974	1.11323	2.16329	Encodes a S-locus lectin protein kinase family protein involved in recognition of polen																										A_84_P21931	AT1G28370.1		AT1G28370.1
A_84_P21931	ATERF11/ERF11	AT1G28370.1	12.6118	-112.506	125.118	1.1121	2.1616	Encodes a member of the ERF (ethylene response factor) subfamily B-1 of ERF/AP2 transcription factor family																										A_84_P267840	AT3G15353.1		AT3G15353.1
A_84_P267840	MT3	AT3G15353.1	17.0803	-161.358	178.438	1.10585	2.15226	Encodes a metallothionein, binds to and detoxifies excess copper and other metals, limiting oxidative damage																										A_84_P14114	AT5G66350.1		AT5G66350.1
A_84_P14114	SHI	AT5G66350.1	10.107	-97.2985	107.405	1.10388	2.14931	Encodes a member of SHI gene family involved in response to gibberellin stimulus																										A_84_P89769	AT2G35930.1		AT2G35930.1
A_84_P89769	AT2G35930	AT2G35930.1	11.0786	-107.657	118.735	1.10291	2.14787	Encodes a |U-box domain-containing protein involved in defense responses																										A_84_P51550	AT2G40750.1		AT2G40750.1
A_84_P51550	WRKY54	AT2G40750.1	11.1932	-116.422	127.615	1.09614	2.13783	Encodes a member of WRKY Transcription Factors																										A_84_P11902	AT4G09420.1		AT4G09420.1
A_84_P11902	AT4G09420	AT4G09420.1	9.65263	-103.954	113.607	1.09285	2.13296	Encodes a disease resistance protein (TIR-NBS class) involved in defense responses																										A_84_P13923	AT5G01820.1		AT5G01820.1
A_84_P13923	ATSR1	AT5G01820.1	13.4232	-156.635	170.058	1.0857	2.1224	Encodes a CBL-interacting serine/threonine protein kinase																										A_84_P20292	AT3G02380.1		AT3G02380.1
A_84_P20292	COL2	AT3G02380.1	12.1543	-144.6	156.755	1.08405	2.11999	Encodes a homologous to the flowering-time gene CONSTANS (CO) encoding zinc-finger proteins																										A_84_P17111	AT1G02820.1		AT1G02820.1
A_84_P17111	AT1G02820	AT1G02820.1	12.0153	-158.725	170.741	1.0757	2.10774	Encodes a late embryogenesis abundant 3 (LEA3) family protein involved in response to stress																										A_84_P806597	AT1G29930.1		AT1G29930.1
A_84_P806597	CAB1	AT1G29930.1	16.5015	-221.33	237.831	1.07456	2.10607	Encodes a subunit of light-harvesting complex II (LHCII) involved in photosynthesis																										A_84_P786583	AT3G28080.1		AT3G28080.1
A_84_P786583	AT3G28080	AT3G28080.1	13.5661	-195.809	209.375	1.06928	2.09839	Encodes a nodulin MtN21-like transporter family protein involved in glucosinolate biosynthetic process																										A_84_P576707	AT3G09020.1		AT3G09020.1
A_84_P576707	AT3G09020	AT3G09020.1	10.7328	-165.822	176.555	1.06472	2.09177	Encodes an alpha 1,4-glycosyltransferase family protein involved in defense responses																										A_84_P869400	AT3G29035.1		AT3G29035.1
A_84_P869400	ANAC059/ATNAC3	AT3G29035.1	11.58	-184.79	196.37	1.06267	2.08879	Encodes a protein with transcription factor activity																										A_84_P10947	AT4G04610.1		AT4G04610.1
A_84_P10947	APR1	AT4G04610.1	13.0712	-217.227	230.298	1.06017	2.08518	Encodes a protein disulfide isomerase-like (PDIL) protein involved in cell redox homeostasis																										A_84_P821147	AT2G40270.1		AT2G40270.1
A_84_P821147	AT2G40270	AT2G40270.1	13.6052	-336.961	350.566	1.04038	2.05676	Encodes a protein kinase family protein																										A_84_P808561	AT5G28450.1		AT5G28450.1
A_84_P808561	AT5G28450	AT5G28450.1	17.3792	-565.11	582.49	1.03075	2.04309	Encodes a chlorophyll A-B binding protein involved in photosynthesis																										A_84_P563858	AT4G38340.1		AT4G38340.1
A_84_P563858	AT4G38340	AT4G38340.1	10.6842	-437.586	448.27	1.02442	2.03414	Encodes a plant regulator RWP-RK family protein																										A_84_P813213	AT4G22690.1		AT4G22690.1
A_84_P813213	CYP706A1	AT4G22690.1	14.6156	-691.047	705.662	1.02115	2.02954	Encodes a member of the cytochrome P450, family 706, subfamily A, polypeptide 1) involved in oxidation-reduction process																										A_84_P12547	AT2G30750.1		AT2G30750.1
A_84_P12547	CYP71A12	AT2G30750.1	11.0672	-1231.48	1242.55	1.00899	2.0125	Encodes a putative cytochrome P450 involved in heme binding																										A_84_P854366	AT4G28750.1		AT4G28750.1
A_84_P854366	PSAE-1	AT4G28750.1	16.3095	-3545.83	3562.14	1.0046	2.00639	Encodes the subunit E of Photosystem I involved in photosynthesis																										A_84_P793370	AV560865		AV560865
A_84_P793370	AT4G19420	AV560865	11.4809	3160.15	-3148.67	0.996367	1.99497	Unknown protein																										A_84_P839203	AT1G70260.1		AT1G70260.1
A_84_P839203	AT1G70260	AT1G70260.1	10.4189	1931.49	-1921.08	0.994606	1.99254	Encodes a nodulin MtN21-like transporter family protein																										A_84_P240515	AT5G24660.1		AT5G24660.1
A_84_P240515	AT5G24660	AT5G24660.1	10.9844	1691.65	-1680.67	0.993507	1.99102	Encodes a RESPONSE TO LOW SULFUR 2 (LSU2) protein involved in regulation of defence responses																										A_84_P19944	AT1G72910.1		AT1G72910.1
A_84_P19944	AT1G72910	AT1G72910.1	11.9446	1603.66	-1591.71	0.992552	1.9897	Encodes a toll-Interleukin-Resistance (TIR) domain-containing protein involved in defense responses																										A_84_P849594	AT2G40270.1		AT2G40270.1
A_84_P849594	AT2G40270	AT2G40270.1	12.4999	1396.8	-1384.3	0.991051	1.98763	Encodes a protein kinase family protein																										A_84_P806696	AT1G20620.5		AT1G20620.5
A_84_P207958	LHB1B2	AT2G34420.1	15.8616	907.386	-891.524	0.982519	1.97591	Encodes a photosystem II light harvesting complex gene 1.5 involved in photosynthesis																										A_84_P18219	AT1G04770.1		AT1G04770.1
A_84_P18219	AT1G04770	AT1G04770.1	10.7119	550.928	-540.216	0.980557	1.97323	Enodes a tetratricopeptide repeat (TPR)-like superfamily protein involved in chloroplast organization																										A_84_P167943	AT3G15210.1		AT3G15210.1
A_84_P167943	ATERF-4/ATERF4/ERF4/RAP2.5	AT3G15210.1	14.0552	583.67	-569.615	0.975919	1.96689	Encodes a member of the ERF (ethylene response factor) subfamily B-1 of ERF/AP2 transcription factor family (ATERF-4).																										A_84_P131376	AT5G19190.1		AT5G19190.1
A_84_P131376	AT5G19190	AT5G19190.1	13.2517	518.763	-505.511	0.974455	1.9649	Unknown protein																										A_84_P801096	AT2G45180.1		AT2G45180.1
A_84_P801096	AT2G45180	AT2G45180.1	17.0985	541.96	-524.861	0.968451	1.95674	Encodes a bifunctional inhibitor/lipid-transfer protein/seed storage 2S albumin superfamily protein involved in lipid transport																										A_84_P541841	AT1G51920.1		AT1G51920.1
A_84_P541841	AT1G51920	AT1G51920.1	10.9133	342.742	-331.829	0.968159	1.95634	Unknown protein																										A_84_P11973	AT4G30110.1		AT4G30110.1
A_84_P11973	HMA2	AT4G30110.1	10.9363	283.72	-272.783	0.961454	1.94727	Encodes a protein similar to Zn-ATPase, a P1B-type ATPases transport zinc involved in metal ion transport																										A_84_P17468	AT3G45650.1		AT3G45650.1
A_84_P17468	NAXT1	AT3G45650.1	11.0562	213.793	-202.737	0.948286	1.92958	Encodes a nitrate efflux transporter NAXT1 (for NITRATE EXCRETION TRANSPORTER1) involved in nitrate and oligopeptide trandport																										A_84_P509836	AT1G13830.1		AT1G13830.1
A_84_P509836	AT1G13830	AT1G13830.1	10.1511	168.76	-158.608	0.939849	1.91833	Encodes a carbohydrate-binding X8 domain superfamily protein with unknown function																										A_84_P852921	AT3G26740.1		AT3G26740.1
A_84_P852921	CCL	AT3G26740.1	16.4954	240.212	-223.717	0.93133	1.90703	Encodes a protein involved in divalent metal ion transport																										A_84_P751526	AT1G72920.1		AT1G72920.1
A_84_P751526	AT1G72920	AT1G72920.1	9.88631	143.317	-133.431	0.931018	1.90662	Encodes a Toll-Interleukin-Resistance (TIR) domain family protein involved in response to wounding and defense response																										A_84_P860230	AT4G17340.1		AT4G17340.1
A_84_P860230	DELTA-TIP2/TIP2;2	AT4G17340.1	15.7078	203.766	-188.059	0.922913	1.89594	Encodes a tonoplast intrinsic protein 2;2 involved in transmembrane transport																										A_84_P17452	AT3G14780.1		AT3G14780.1
A_84_P17452	AT3G14780	AT3G14780.1	9.51589	121.897	-112.381	0.921935	1.89465	Encodes a transposase																										A_84_P826395	AT5G46780.2		AT5G46780.2
A_84_P826395	AT5G46780	AT5G46780.2	13.7747	174.39	-160.615	0.921012	1.89344	Encodes a VQ motif-containing protein involved in the regulation of plant-type hypersensitive response																										A_84_P804245	AT1G63530.1		AT1G63530.1
A_84_P804245	AT1G63530	AT1G63530.1	9.43013	116.623	-107.192	0.91914	1.89099	Encodes a similar to hydroxyproline-rich glycoprotein family protein involved in pollen tube growth																										A_84_P709533	AT4G13395.1		AT4G13395.1
A_84_P709533	DVL10/RTFL12	AT4G13395.1	11.9151	145.883	-133.968	0.918325	1.88992	Encodes a ROTUNDIFOLIA like 12 (RTFL12) protein involved in shoot development																										A_84_P500750	AT5G26270.1		AT5G26270.1
A_84_P500750	AT5G26270	AT5G26270.1	11.3204	128.106	-116.786	0.911633	1.88117	Unknown protein																										A_84_P14306	AT1G69490.1		AT1G69490.1
A_84_P14306	NAP	AT1G69490.1	13.4358	145.843	-132.408	0.907875	1.87628	Encodes a member of the NAC transcription factor gene family involved in flower development and response to bacterium																										A_84_P98796	AT2G46330.1		AT2G46330.1
A_84_P98796	AGP16	AT2G46330.1	13.7	141.491	-127.791	0.903174	1.87018	Encodes a arabinogalactan protein (AGP16) involved in indoleatic acid biosynthetic process																										A_84_P20470	AT1G21910.1		AT1G21910.1
A_84_P20470	AT1G21910	AT1G21910.1	12.0222	112.619	-100.597	0.893249	1.85735	Encodes a member of the DREB subfamily A-5 of ERF/AP2 transcription factor family involved in responses to jasmonic acid and salicylic acid stimulus																										A_84_P816277	AT5G37770.1		AT5G37770.1
A_84_P816277	TCH2	AT5G37770.1	11.1002	102.461	-91.361	0.891664	1.85532	Encodes a protein with 40% similarity to calmodulin involved in a number of abiotic stresses and innate immne response																										A_84_P786646	AT2G43060.1		AT2G43060.1
A_84_P786646	AT2G43060	AT2G43060.1	13.9344	124.781	-110.846	0.888329	1.85103	Encodes a transcription factor																										A_84_P17913	AT5G20110.1		AT5G20110.1
A_84_P17913	AT5G20110	AT5G20110.1	11.8662	102.628	-90.7613	0.884376	1.84597	Encodes a dynein light chain type 1 family protein microtubule-based process																										A_84_P818351	AT3G16720.1		AT3G16720.1
A_84_P818351	ATL2	AT3G16720.1	12.4918	107.974	-95.4818	0.884307	1.84588	Encodes a RING-H2 protein induced after exposure to chitin or inactivated crude cellulase preparations involved in defense responses																										A_84_P13295	AT1G22650.1		AT1G22650.1
A_84_P13295	AT1G22650	AT1G22650.1	10.0184	86.0413	-76.0229	0.883563	1.84493	Encodes a plant neutral invertase family protein																										A_84_P13982	AT5G23870.1		AT5G23870.1
A_84_P13982	AT5G23870	AT5G23870.1	11.4576	96.9454	-85.4878	0.881814	1.84269	Encodes a pectinacetylesterase family protein with unknown function																										A_84_P855079	AT1G61520.1		AT1G61520.1
A_84_P855079	LHCA3	AT1G61520.1	17.0626	132.758	-115.695	0.871475	1.82953	Encodes a photosystem I light harvesting complex gene 3 involved in photosynthesis																										A_84_P197484	AT2G38310.1		AT2G38310.1
A_84_P197484	AT2G38310	AT2G38310.1	12.2962	92.051	-79.7548	0.86642	1.82313	Encodes a member of the PYR (pyrabactin resistance )/PYL(PYR1-like)/RCAR (regulatory components of ABA receptor) family proteins involved in abscisic acid mediated signaling pathway																										A_84_P600468	AT1G20620.2		AT1G20620.2
A_84_P600468	CAT3	AT1G20620.2	11.3221	82.8158	-71.4936	0.863286	1.81918	Encodes a catalase, catalyzes the breakdown of hydrogen peroxide (H2O2) into water and oxygen involved in regulation of defense responses																										A_84_P808028	AT1G76990.5		AT1G76990.5
A_84_P808028	ACR3	AT1G76990.5	11.9043	86.888	-74.9837	0.862992	1.81881	Encodes a ACT domain repeat 3 (ACR3) involved in cysteine biosynthetic process																										A_84_P20347	AT3G54890.1		AT3G54890.1
A_84_P20347	LHCA1	AT3G54890.1	17.228	123.771	-106.543	0.860807	1.81605	Encodes a component of the light harvesting complex associated with photosystem I involved in photosynthesis																										A_84_P757865	AT2G21188.1		AT2G21188.1
A_84_P757865	AT2G21188	AT2G21188.1	12.2688	87.8219	-75.553	0.860299	1.81541	Unknown protein																										A_84_P814469	TA30907_3702		TA30907_3702
A_84_P814469	TA30907_3702	TA30907_3702	13.1754	93.7983	-80.6229	0.859535	1.81445	Unknown protein																										A_84_P13997	AT5G28020.1		AT5G28020.1
A_84_P13997	ATCYSD2	AT5G28020.1	13.0007	89.0649	-76.0642	0.854031	1.80754	Encodes cysteine synthase CysD2																										A_84_P533108	AT2G15830.1		AT2G15830.1
A_84_P533108	AT2G15830	AT2G15830.1	10.667	72.7703	-62.1033	0.853416	1.80677	Unknown protein																										A_84_P12666	AT3G15510.1		AT3G15510.1
A_84_P12666	ATNAC2	AT3G15510.1	12.9936	83.8382	-70.8445	0.845016	1.79628	Encodes a Arabidopsis NAC domain-containing protein 56 involved in regulation of transcription																										A_84_P255510	AT1G72450.1		AT1G72450.1
A_84_P255510	JAZ6/TIFY11B	AT1G72450.1	14.3767	91.1167	-76.7401	0.842217	1.7928	Encodes a Jasmonate-Zim-Domain protein and its transcript leves rise in response to jasmonate stimulus																										A_84_P790810	AT5G02200.1		AT5G02200.1
A_84_P790810	FHL	AT5G02200.1	10.384	65.2564	-54.8724	0.840874	1.79113	Encodes a small plant-specific protein involved in maintenance of protein location in nucleus and response to light																										A_84_P14985	AT5G47220.1		AT5G47220.1
A_84_P14985	ATERF-2/ATERF2/ERF2	AT5G47220.1	13.6191	85.3218	-71.7027	0.84038	1.79052	Encodes an ethylene-responsive element-binding factor																										A_84_P69324	AT3G05320.1		AT3G05320.1
A_84_P69324	AT3G05320	AT3G05320.1	9.88905	60.2192	-50.3302	0.835783	1.78482	Encodes a O-fucosyltransferase family protein with unknown function																										A_84_P806762	TA26581_3702		TA26581_3702
A_84_P806762	TA26581_3702	TA26581_3702	16.7876	101.065	-84.2769	0.833892	1.78249	Unknown protein																										A_84_P15092	AT1G35560.1		AT1G35560.1
A_84_P15092	AT1G35560	AT1G35560.1	11.387	67.77	-56.383	0.831976	1.78012	Encodes a TCP family transcription factor involved in regulation of transcription																										A_84_P266230	AT4G28085.1		AT4G28085.1
A_84_P266230	AT4G28085	AT4G28085.1	10.0293	59.5596	-49.5303	0.83161	1.77967	Unknown protein																										A_84_P754171	AT1G52342.1		AT1G52342.1
A_84_P754171	AT1G52342	AT1G52342.1	13.5736	80.0674	-66.4938	0.830472	1.77827	Unknown protein																										A_84_P712981	AT4G40085.2		AT4G40085.2
A_84_P712981	AT4G40085	AT4G40085.2	9.55573	55.5519	-45.9962	0.827986	1.7752	Potential natural antisense gene																										A_84_P17316	AT2G40270.1		AT2G40270.1
A_84_P17316	AT2G40270	AT2G40270.1	13.1868	75.7714	-62.5846	0.825967	1.77272	Encodes a protein kinase family protein																										A_84_P839208	AT1G70260.1		AT1G70260.1
A_84_P839208	AT1G70260	AT1G70260.1	10.273	57.6251	-47.3521	0.821727	1.76752	Encodes a nodulin MtN21-like transporter family protein involved in drug/metabolite transporter																										A_84_P16571	AT3G56400.1		AT3G56400.1
A_84_P16571	WRKY70	AT3G56400.1	13.189	73.7117	-60.5227	0.821074	1.76672	Encodes a member of WRKY transcription factor, group III and functions as activator of SA-dependent defense genes and a repressor of JA-regulated genes																										A_84_P19210	AT2G46400.1		AT2G46400.1
A_84_P19210	WRKY46	AT2G46400.1	10.8849	60.681	-49.796	0.82062	1.76617	Encodes a member of WRKY transcription factor, group III involved in systemic acquired resistance																										A_84_P810442	AT3G47470.1		AT3G47470.1
A_84_P810442	LHCA4	AT3G47470.1	17.175	95.2048	-78.0298	0.819599	1.76492	Encodes a chlorophyll a/b-binding protein involved in photosynthesis																										A_84_P14603	AT3G29810.1		AT3G29810.1
A_84_P14603	COBL2	AT3G29810.1	11.8876	65.6383	-53.7507	0.818893	1.76405	Encodes a COBRA-like protein 2 precursor (COBL2) with unknown function																										A_84_P862237	AT2G40270.1		AT2G40270.1
A_84_P862237	AT2G40270	AT2G40270.1	12.7006	69.2035	-56.5029	0.816475	1.7611	Encodes a protein kinase family protein																										A_84_P20511	AT4G37450.1		AT4G37450.1
A_84_P20511	AGP18	AT4G37450.1	10.4843	57.0457	-46.5614	0.816212	1.76078	Encodes a lysine-rich arabinogalactan-protein (AGP18)																										A_84_P809682	AT5G54940.2		AT5G54940.2
A_84_P809682	AT5G54940	AT5G54940.2	14.4744	78.5306	-64.0562	0.815684	1.76013	Encodes a translation initiation factor SUI1 family protein																										A_84_P750559	AT1G53870.2		AT1G53870.2
A_84_P750559	AT1G53870	AT1G53870.2	13.7565	73.1948	-59.4382	0.812056	1.75571	Unknown protein																										A_84_P565934	AT2G34010.1		AT2G34010.1
A_84_P565934	AT2G34010	AT2G34010.1	10.496	55.1758	-44.6798	0.809771	1.75293	Unknown protein																										A_84_P14701	AT3G61880.1		AT3G61880.1
A_84_P14701	CYP78A9	AT3G61880.1	11.626	60.305	-48.679	0.807213	1.74983	Encodes a cytochrome p450 monooxygenase involved in oxidation-reduction process																										A_84_P14421	AT2G41510.1		AT2G41510.1
A_84_P14421	ATCKX1/CKX1	AT2G41510.1	9.35083	48.2211	-38.8702	0.806084	1.74846	Encodes a protein whose sequence is similar to cytokinin oxidase/dehydrogenase, which catalyzes the degradation of cytokinins.																										A_84_P534471	AT5G24655.1		AT5G24655.1
A_84_P534471	AT5G24655	AT5G24655.1	9.543	49.0806	-39.5376	0.805565	1.74783	Encodes a RESPONSE TO LOW SULFUR 4 (LSU4) protein involved in response to low sulfur																										A_84_P869713	AT5G52760.1		AT5G52760.1
A_84_P869713	AT5G52760	AT5G52760.1	10.4512	53.6817	-43.2305	0.805312	1.74752	Encodes a copper transport protein family																										A_84_P528200	AT5G02200.1		AT5G02200.1
A_84_P528200	FHL	AT5G02200.1	10.2684	52.4708	-42.2023	0.804302	1.7463	Encodes a small plant-specific protein with both nuclear localization and nuclear export signals																										A_84_P763062	AT4G22710.1		AT4G22710.1
A_84_P763062	CYP706A2	AT4G22710.1	15.8761	80.621	-64.7448	0.803077	1.74482	Encodes a cytochrome P450, family 706, subfamily A, polypeptide 2 involved in oxidation-reduction process																										A_84_P139609	AT2G44380.1		AT2G44380.1
A_84_P139609	AT2G44380	AT2G44380.1	9.0835	45.6003	-36.5168	0.800802	1.74207	Encodes a cysteine/Histidine-rich C1 domain family protein involved in oxidation-reduction process																										A_84_P23021	AT2G29090.1		AT2G29090.1
A_84_P23021	CYP707A2	AT2G29090.1	11.0064	54.7892	-43.7828	0.799114	1.74003	Encodes a protein with ABA 8'-hydroxylase activity, involved in ABA catabolism and oxidation-reduction process																										A_84_P23359	AT4G39770.1		AT4G39770.1
A_84_P23359	AT4G39770	AT4G39770.1	10.5201	51.2009	-40.6808	0.794533	1.73452	Encodes a haloacid dehalogenase-like hydrolase (HAD) superfamily protein involved in trehalose biosynthetic process																										A_84_P104656	AT4G05590.1		AT4G05590.1
A_84_P104656	AT4G05590	AT4G05590.1	11.939	57.597	-45.658	0.792714	1.73233	Unknown protein																										A_84_P853626	AT4G30370.1		AT4G30370.1
A_84_P853626	AT4G30370	AT4G30370.1	9.72144	46.7704	-37.049	0.792146	1.73165	Encodes RING/U-box superfamily protein involved in response to chitin																										A_84_P24096	AT3G46900.1		AT3G46900.1
A_84_P24096	COPT2	AT3G46900.1	12.8239	61.6059	-48.782	0.79184	1.73128	Encodes a member of copper transporter family involved in copper transmembrane transport																										A_84_P861072	AT3G26740.1		AT3G26740.1
A_84_P861072	CCL	AT3G26740.1	16.6723	79.6286	-62.9563	0.790625	1.72982	Encodes a protein involved in divalent metal ion transport																										A_84_P16167	AT1G22500.1		AT1G22500.1
A_84_P16167	AT1G22500	AT1G22500.1	12.4237	58.5669	-46.1431	0.787871	1.72652	Encodes a putative C3HC4-type RING zinc finger factor involved nitrate transport, response to L-ascorbic acid and light stimulus																										A_84_P140849	AT1G32920.1		AT1G32920.1
A_84_P140849	AT1G32920	AT1G32920.1	15.0792	71.0538	-55.9746	0.787778	1.72641	Encodes an unknown protein involved in ethylene mediated signaling pathway and response to jasmonic acid stimulus																										A_84_P68884	AT4G21840.1		AT4G21840.1
A_84_P68884	AT4G21840	AT4G21840.1	10.7062	50.2129	-39.5067	0.786784	1.72522	Encodes a methionine sulfoxide reductase B8 (MSRB8) involved in oxidation-reduction process																										A_84_P183034	AT3G19520.1		AT3G19520.1
A_84_P183034	AT3G19520	AT3G19520.1	9.33979	43.8005	-34.4607	0.786765	1.7252	Unknown protein																										A_84_P724260	AT3G52748.1		AT3G52748.1
A_84_P724260	AT3G52748	AT3G52748.1	8.97388	41.5123	-32.5385	0.783826	1.72169	Unknown protein																										A_84_P754898	AT2G21185.1		AT2G21185.1
A_84_P754898	AT2G21185	AT2G21185.1	13.9702	64.3944	-50.4242	0.783053	1.72077	Unknown protein																										A_84_P16706	AT4G31500.1		AT4G31500.1
A_84_P16706	CYP83B1	AT4G31500.1	14.154	65.1836	-51.0296	0.78286	1.72054	Encodes an oxime-metabolizing enzyme involved in the biosynthetic pathway of glucosinolates and oxidation-reduction process																										A_84_P813646	AT2G26530.1		AT2G26530.1
A_84_P813646	AR781	AT2G26530.1	12.9384	58.85	-45.9116	0.780146	1.7173	Unknown protein																										A_84_P14777	AT4G23400.1		AT4G23400.1
A_84_P14777	PIP1;5/PIP1D	AT4G23400.1	15.3637	69.6889	-54.3252	0.779538	1.71658	Encodes a plasma membrane intrinsic protein 1;5 (PIP1;5) involved in water channel activity, response to salt stress, transport																										A_84_P753488	AT1G13448.1		AT1G13448.1
A_84_P753488	AT1G13448	AT1G13448.1	10.8783	48.3901	-37.5118	0.775195	1.71142	Encodes a potential natural antisense gene																										A_84_P10477	AT1G13080.1		AT1G13080.1
A_84_P10477	CYP71B2	AT1G13080.1	11.4585	50.7188	-39.2603	0.774078	1.7101	Encodes a cytochrome p450 monooxygenase involved in oxidation-reduction process																										A_84_P15120	AT1G33840.1		AT1G33840.1
A_84_P15120	AT1G33840	AT1G33840.1	9.24663	40.8911	-31.6444	0.773872	1.70985	Unknown protein																										A_84_P16018	AT5G17450.1		AT5G17450.1
A_84_P16018	AT5G17450	AT5G17450.1	11.9726	52.4622	-40.4896	0.771787	1.70738	Encodes a heavy metal transport/detoxification superfamily protein																										A_84_P757973	AT2G44578.1		AT2G44578.1
A_84_P757973	AT2G44578	AT2G44578.1	10.3447	45.1377	-34.793	0.770819	1.70624	Encodes a RING/U-box superfamily protein with unknown function																										A_84_P11125	AT5G12880.1		AT5G12880.1
A_84_P11125	AT5G12880	AT5G12880.1	10.6589	46.3985	-35.7396	0.770275	1.70559	Encodes a proline-rich family protein with unknown function																										A_84_P829642	AT1G30160.2		AT1G30160.2
A_84_P829642	AT1G30160	AT1G30160.2	10.4367	44.8324	-34.3956	0.767206	1.70197	Unknown protein																										A_84_P786490	AT2G46400.1		AT2G46400.1
A_84_P786490	WRKY46	AT2G46400.1	11.143	47.7902	-36.6473	0.766836	1.70153	Encodes a member of WRKY Transcription Factor; Group III																										A_84_P11644	AT2G37460.1		AT2G37460.1
A_84_P11644	AT2G37460	AT2G37460.1	10.3385	43.8656	-33.5271	0.764313	1.69856	Encodes a nodulin MtN21 family protein involved in glucosinolate biosynthetic process																										A_84_P502404	AT4G26950.1		AT4G26950.1
A_84_P502404	AT4G26950	AT4G26950.1	9.65529	40.7943	-31.139	0.763318	1.69739	Unknown protein																										A_84_P22465	AT1G31330.1		AT1G31330.1
A_84_P22465	PSAF	AT1G31330.1	17.2901	72.9824	-55.6923	0.763092	1.69712	Encodes subunit F of photosystem I involved in photosynthesis																										A_84_P23445	AT5G25140.1		AT5G25140.1
A_84_P23445	CYP71B13	AT5G25140.1	9.93766	41.0979	-31.1602	0.758195	1.69137	Encodes a putative cytochrome P450 involved in oxidation-reduction process																										A_84_P260600	AT2G26975.1		AT2G26975.1
A_84_P260600	AT2G26975	AT2G26975.1	14.6387	60.1579	-45.5192	0.756661	1.68958	Encodes a copper transporter																										A_84_P809460	AT4G23400.1		AT4G23400.1
A_84_P809460	PIP1;5/PIP1D	AT4G23400.1	15.5547	63.8693	-48.3146	0.75646	1.68934	Encodes a plasma membrane intrinsic protein 1;5 involved in water and transmembrane transport																										A_84_P807060	TA26752_3702		TA26752_3702
A_84_P807060	TA26752_3702	TA26752_3702	15.5574	63.8048	-48.2474	0.756172	1.689	Unknown protein																										A_84_P10432	AT1G62180.1		AT1G62180.1
A_84_P10432	37347	AT1G62180.1	13.1956	53.9538	-40.7582	0.755428	1.68813	Encodes a adenosine 5'-phosphosulfate reductase involved in sulfate assimilation																										A_84_P18211	AT2G26530.1		AT2G26530.1
A_84_P18211	AR781	AT2G26530.1	14.1732	57.8694	-43.6962	0.755083	1.68773	Unknown protein																										A_84_P787058	AT5G64550.1		AT5G64550.1
A_84_P787058	AT5G64550	AT5G64550.1	11.7871	48.1016	-36.3145	0.754954	1.68758	Encodes an ioricrin-related prtein																										A_84_P17582	AT4G11280.1		AT4G11280.1
A_84_P17582	ACS6	AT4G11280.1	11.4781	4.93712	6.54101	0.754795	1.68739	Encodes a member of the 1-aminocyclopropane-1-carboxylate (ACC) synthase gene family																										A_84_P789861	DR380751		DR380751
A_84_P789861	DR380751	DR380751	10.7627	4.62651	6.13618	0.753971	1.68643	Unknown protein																										A_84_P808432	AT4G21960.1		AT4G21960.1
A_84_P808432	PRXR1	AT4G21960.1	15.9997	6.87261	9.12712	0.752988	1.68528	Encodes the protein AT4g21960 involved in cellular cation homeostasis, response to salt and oxidative stress and water transport																										A_84_P820750	AT1G23710.1		AT1G23710.1
A_84_P820750	AT1G23710	AT1G23710.1	11.4718	4.91416	6.55763	0.749381	1.68107	Unknown protein																										A_84_P11048	AT4G34810.1		AT4G34810.1
A_84_P11048	AT4G34810	AT4G34810.1	10.2694	4.39505	5.87434	0.748177	1.67967	Encodes an auxin-responsive family protein																										A_84_P13187	AT5G20410.1		AT5G20410.1
A_84_P13187	MGD2	AT5G20410.1	11.2356	4.78004	6.45554	0.740456	1.6707	Encodes a type B monogalactosyldiacylglycerol (MGDG) synthase involved in carbohydrate and fatty acid metabolic process and cellular response to phosphate starvation																										A_84_P611334	AT2G22880.1		AT2G22880.1
A_84_P611334	AT2G22880	AT2G22880.1	12.6535	5.37819	7.2753	0.739239	1.6693	Encodes a VQ motif-containing protein with unknown function																										A_84_P845967	AT5G22570.1		AT5G22570.1
A_84_P845967	WRKY38	AT5G22570.1	10.1482	4.30903	5.83913	0.737957	1.66781	Encodes a member of WRKY Transcription Factor; Group III involved in defense responses and in the jasmonic acid signaling pathway																										A_84_P70124	AT2G46820.1		AT2G46820.1
A_84_P70124	PSAP/PSI-P/PTAC8/TMP14	AT2G46820.1	16.5768	7.02035	9.55648	0.734617	1.66396	Encodes the P subunit of Photosystem I																										A_84_P860452	AT3G15353.1		AT3G15353.1
A_84_P860452	MT3	AT3G15353.1	16.5381	6.99572	9.54239	0.73312	1.66223	Encodes a metallothionein, binds to and detoxifies excess copper and other metals, limiting oxidative damage																										A_84_P541014	AT1G69450.1		AT1G69450.1
A_84_P541014	AT1G69450	AT1G69450.1	11.0362	4.66525	6.3709	0.732274	1.66126	Encodes an early-responsive to dehydration stress protein (ERD4)																										A_84_P605805	AT1G21326.1		AT1G21326.1
A_84_P605805	AT1G21326	AT1G21326.1	10.9434	4.61698	6.32642	0.729793	1.6584	Encodes a VQ motif-containing protein																										A_84_P247395	AT3G26470.1		AT3G26470.1
A_84_P247395	AT3G26470	AT3G26470.1	11.1029	4.67772	6.42521	0.728026	1.65637	Encodes a powdery mildew resistance protein, RPW8 domain involved in toxic catabolic process and transition metal ion transport																										A_84_P754415	AT1G68238.1		AT1G68238.1
A_84_P754415	AT1G68238	AT1G68238.1	11.7909	4.96426	6.82662	0.727192	1.65541	Unknown protein																										A_84_P64584	AT5G67140.1		AT5G67140.1
A_84_P64584	AT5G67140	AT5G67140.1	12.4912	5.22947	7.26175	0.720139	1.64734	Encodes a F-box/RNI-like superfamily protein																										A_84_P131106	AT3G02910.1		AT3G02910.1
A_84_P131106	AT3G02910	AT3G02910.1	13.5351	5.66574	7.86934	0.719976	1.64715	Encodes an AIG2-like (avirulence induced gene) family protein involved in response to karrikin																										A_84_P16522	AT3G45640.1		AT3G45640.1
A_84_P16522	ATMPK3	AT3G45640.1	13.3305	5.57986	7.75065	0.719921	1.64709	Encodes a mitogen-activated kinase whose mRNA levels increase in response to touch, cold, salinity stress and chitin oligomers involved in defense and stress responses																										A_84_P863330	TC314258		TC314258
A_84_P863330	TC314258	TC314258	17.1639	7.17984	9.98401	0.719134	1.64619	Unknown protein																										A_84_P10456	AT1G09240.1		AT1G09240.1
A_84_P10456	AT1G09240	AT1G09240.1	11.3123	4.73163	6.58064	0.719022	1.64607	Encodes a nicotianamine synthase																										A_84_P857966	AT4G21960.1		AT4G21960.1
A_84_P857966	PRXR1	AT4G21960.1	16.046	6.70936	9.3366	0.718608	1.64559	Encodes the AT4g21960 protein involved in response to oxidative stress																										A_84_P810288	AT3G56880.1		AT3G56880.1
A_84_P810288	AT3G56880	AT3G56880.1	14.7627	6.1706	8.59214	0.718169	1.64509	Encodes a VQ motif-containing protein with unknown function																										A_84_P786032	AT4G26850.1		AT4G26850.1
A_84_P786032	VTC2	AT4G26850.1	14.1442	5.91023	8.23401	0.717783	1.64465	Encodes a novel protein involved in ascorbate biosynthesis																										A_84_P19294	AT1G26380.1		AT1G26380.1
A_84_P19294	AT1G26380	AT1G26380.1	12.327	5.14278	7.18425	0.715841	1.64244	Encodes a FAD-binding Berberine family protein involved in oxidation-reduction process and response to ethylene stimulus																										A_84_P862928	AT1G17620.1		AT1G17620.1
A_84_P862928	AT1G17620	AT1G17620.1	11.5573	4.82158	6.73574	0.715821	1.64242	Encodes a late embryogenesis abundant (LEA) hydroxyproline-rich glycoprotein family with unknown function																										A_84_P22300	AT4G08300.1		AT4G08300.1
A_84_P22300	AT4G08300	AT4G08300.1	10.7696	4.48909	6.28048	0.714769	1.64122	Encodes a nodulin MtN21-like transporter family protein																										A_84_P78669	AT5G03120.1		AT5G03120.1
A_84_P78669	AT5G03120	AT5G03120.1	12.764	5.29521	7.46878	0.708979	1.63465	Unknown protein																										A_84_P158475	AT2G41640.1		AT2G41640.1
A_84_P158475	AT2G41640	AT2G41640.1	10.7546	4.45962	6.29497	0.708442	1.63404	Encodes a glycosyltransferase family 61 protein with unknown function																										A_84_P761907	AT3G21352.1		AT3G21352.1
A_84_P761907	AT3G21352	AT3G21352.1	10.1938	4.21349	5.98034	0.704557	1.62964	Unknown protein																										A_84_P795651	BP812391		BP812391
A_84_P795651	SUR1	BP812391	12.6547	5.22587	7.42882	0.703458	1.6284	Unknown protein																										A_84_P768403	AT5G09805.1		AT5G09805.1
A_84_P768403	AT5G09805	AT5G09805.1	10.3048	4.24523	6.05958	0.700581	1.62516	Encodes a protein which is similar to Inflorescence deficient in abscission (IDA) and is involved in floral organ abscission.																										A_84_P808866	AT3G44310.3		AT3G44310.3
A_84_P808866	ATNIT1/NIT1/NITI	AT3G44310.3	15.4367	6.35354	9.08311	0.699489	1.62393	Encodes a protein which is involved in the indoleacetic acid biosynthetic process and nitrogen metabolic process																										A_84_P242975	AT1G78410.1		AT1G78410.1
A_84_P242975	AT1G78410	AT1G78410.1	10.418	4.27975	6.13822	0.69723	1.62139	Encodes a VQ motif-containing protein involved in defense responses																										A_84_P12564	AT2G44500.1		AT2G44500.1
A_84_P12564	AT2G44500	AT2G44500.1	12.0124	4.92582	7.08654	0.695094	1.61899	Encodes a O-fucosyltransferase family protein with unknown function																										A_84_P854756	AT1G17620.1		AT1G17620.1
A_84_P854756	AT1G17620	AT1G17620.1	12.0555	4.9392	7.11634	0.694064	1.61783	Encodes a late embryogenesis abundant (LEA) hydroxyproline-rich glycoprotein family																										A_84_P858725	AT1G72450.1		AT1G72450.1
A_84_P858725	JAZ6/TIFY11B	AT1G72450.1	14.1741	5.7948	8.37929	0.691562	1.61503	Encodes the JASMONATE-ZIM-DOMAIN protein involved in jasmonic acid biosynthetic process and jasmonic acid mediated signaling pathway																										A_84_P19694	AT5G41680.1		AT5G41680.1
A_84_P19694	AT5G41680	AT5G41680.1	8.99546	3.67642	5.31904	0.691181	1.6146	Encodes a protein kinase superfamily protein																										A_84_P813773	AT1G75380.2		AT1G75380.2
A_84_P813773	AT1G75380	AT1G75380.2	16.0007	6.53328	9.46745	0.690078	1.61337	Encodes a nucleases AtBBD1 involved in ABA-mediated callose deposition																										A_84_P816266	AT5G65480.1		AT5G65480.1
A_84_P816266	AT5G65480	AT5G65480.1	14.4078	5.88095	8.52686	0.689697	1.61294	Unknown protein																										A_84_P809616	TA28120_3702		TA28120_3702
A_84_P809616	TA28120_3702	TA28120_3702	16.7791	6.84383	9.93529	0.688841	1.61199	Unknown protein																										A_84_P184164	AT1G07090.1		AT1G07090.1
A_84_P184164	AT1G07090	AT1G07090.1	12.4869	5.09032	7.39659	0.688199	1.61127	Encodes a LIGHT SENSITIVE HYPOCOTYLS 6 (LSH6) protein with unknown function																										A_84_P806069	AT1G06040.1		AT1G06040.1
A_84_P806069	STO	AT1G06040.1	14.5428	5.92087	8.62194	0.686721	1.60962	Encodes salt tolerance protein (STO) which confers salt tolerance to yeast cells																										A_84_P19252	AT3G05030.1		AT3G05030.1
A_84_P19252	NHX2	AT3G05030.1	12.1022	4.91543	7.18674	0.683959	1.60654	Encodes a vacuolar K+/H+ exchanger essential for active K+ uptake at the tonoplast and involved in regulating stomatal closure																										A_84_P793549	AT5G65480.1		AT5G65480.1
A_84_P793549	AT5G65480	AT5G65480.1	14.5034	5.88962	8.61379	0.683744	1.6063	Unknown protein																										A_84_P10572	AT1G25390.1		AT1G25390.1
A_84_P10572	AT1G25390	AT1G25390.1	12.5443	5.08293	7.46134	0.681235	1.60351	Encodes a protein kinase superfamily protein																										A_84_P556490	AT4G23493.1		AT4G23493.1
A_84_P556490	AT4G23493	AT4G23493.1	9.4794	3.83578	5.64362	0.679668	1.60177	Unknown protein																										A_84_P16180	AT1G11050.1		AT1G11050.1
A_84_P16180	AT1G11050	AT1G11050.1	11.9641	4.8237	7.14044	0.675546	1.5972	Encodes a protein kinase superfamily protein																										A_84_P821420	TA36674_3702		TA36674_3702
A_84_P821420	TA36674_3702	TA36674_3702	10.9244	4.39982	6.5246	0.674343	1.59587	Unknown protein																										A_84_P20185	AT2G25490.1		AT2G25490.1
A_84_P20185	EBF1	AT2G25490.1	14.8279	5.96828	8.85964	0.673648	1.5951	Encodes an F-box protein involved in the negative regulation of the ethylene signaling pathway																										A_84_P16742	AT4G14680.1		AT4G14680.1
A_84_P16742	APS3	AT4G14680.1	12.6342	5.07896	7.55526	0.672242	1.59355	Encodes an ATP sulfurylase involved in response to sulfate starvation and assimilation																										A_84_P821003	AT3G55470.1		AT3G55470.1
A_84_P821003	AT3G55470	AT3G55470.1	12.3919	4.9749	7.41702	0.670741	1.59189	Encodesa calcium-dependent lipid-binding (CaLB domain) family protein																										A_84_P817898	AT3G15530.2		AT3G15530.2
A_84_P817898	AT3G15530	AT3G15530.2	12.7722	5.11543	7.65673	0.668095	1.58897	Encodes a S-adenosyl-L-methionine-dependent methyltransferases superfamily protein																										A_84_P828241	TA44692_3702		TA44692_3702
A_84_P828241	TA44692_3702	TA44692_3702	11.6272	4.65415	6.97306	0.667447	1.58826	Unknown protein																										A_84_P66214	AT3G02840.1		AT3G02840.1
A_84_P66214	AT3G02840	AT3G02840.1	9.62029	3.84673	5.77356	0.666267	1.58696	Encodes a ARM repeat superfamily protein involved in response to fungus																										A_84_P832725	AT5G65600.1		AT5G65600.1
A_84_P832725	AT5G65600	AT5G65600.1	9.87692	3.94272	5.9342	0.664406	1.58492	Encodes a concanavalin A-like lectin protein kinase family protein																										A_84_P521683	AT2G46970.1		AT2G46970.1
A_84_P521683	PIL1	AT2G46970.1	9.2767	3.70142	5.57528	0.6639	1.58436	Encodes a novel Myc-related bHLH transcription factor																										A_84_P837686	AT1G49390.1		AT1G49390.1
A_84_P837686	AT1G49390	AT1G49390.1	10.0391	3.99967	6.0394	0.662262	1.58256	Encodes a 2-oxoglutarate (2OG) and Fe(II)-dependent oxygenase superfamily protein involved in oxidoreductase activity																										A_84_P11805	AT3G47420.1		AT3G47420.1
A_84_P11805	AT3G47420	AT3G47420.1	12.7015	5.05669	7.64483	0.661452	1.58167	Encodes a Pi starvation-responsive protein AtPS3 involved in transmembrane transport																										A_84_P89629	AT4G24660.1		AT4G24660.1
A_84_P89629	ATHB22/MEE68	AT4G24660.1	11.0396	4.38808	6.65155	0.659708	1.57976	Encodes a homeobox protein 22 (HB22) involved in gibberelic acid mediated signaling pathway, response to abscisic acid stimulus and seed germination																										A_84_P845921	AT3G20100.1		AT3G20100.1
A_84_P845921	CYP705A19	AT3G20100.1	10.8071	4.29268	6.51441	0.658951	1.57893	Encodes a member of CYP705A (cytochrome P450, family 705, subfamily A, polypeptide 19) involved in oxidation-reduction process																										A_84_P300490	AT4G26850.1		AT4G26850.1
A_84_P300490	VTC2	AT4G26850.1	14.7781	5.86683	8.91131	0.658358	1.57829	Encodes a novel protein involved in ascorbate biosynthesis (VITAMIN C DEFECTIVE 2) and defense responses to bacteria and jasmonic acid stimulus																										A_84_P852777	W43751		W43751
A_84_P852777	W43751	W43751	9.78349	3.88121	5.90228	0.657578	1.57743	Unknown protein																										A_84_P15141	AT1G61520.1		AT1G61520.1
A_84_P15141	LHCA3	AT1G61520.1	17.3925	6.89256	10.5	0.656437	1.57618	Encodes a photosystem I light harvesting complex gene 3) involved in photosynthesis																										A_84_P10455	AT1G78760.1		AT1G78760.1
A_84_P10455	AT1G78760	AT1G78760.1	9.26692	3.67137	5.59555	0.656124	1.57584	Encodes a F-box family protein																										A_84_P824560	TA40086_3702		TA40086_3702
A_84_P824560	TA40086_3702	TA40086_3702	10.3303	4.082	6.24828	0.653299	1.57276	Unknown protein																										A_84_P853638	DR348682		DR348682
A_84_P853638	DR348682	DR348682	9.25927	3.65813	5.60113	0.653106	1.57255	Unknown protein																										A_84_P19468	AT4G09890.1		AT4G09890.1
A_84_P19468	AT4G09890	AT4G09890.1	12.4661	4.92385	7.54221	0.652839	1.57226	Unknown protein																										A_84_P306860	AT5G10695.1		AT5G10695.1
A_84_P306860	AT5G10695	AT5G10695.1	12.4859	4.92478	7.56111	0.65133	1.57062	Unknown protein																										A_84_P67134	AT5G64550.1		AT5G64550.1
A_84_P67134	AT5G64550	AT5G64550.1	10.9445	4.31495	6.62956	0.650864	1.57011	Encodes a ioricrin-related protein																										A_84_P17147	AT1G28670.1		AT1G28670.1
A_84_P17147	ARAB-1	AT1G28670.1	12.8058	5.04865	7.75712	0.650841	1.57008	Encodes a lipase involved in lipid metabolic process																										A_84_P23481	AT5G42580.1		AT5G42580.1
A_84_P23481	CYP705A12	AT5G42580.1	11.8946	4.68809	7.20653	0.650533	1.56975	Encodes a cytochrome P450, family 705, subfamily A, polypeptide 12 involved in oxidation-reduction process																										A_84_P11700	AT1G01420.1		AT1G01420.1
A_84_P11700	AT1G01420	AT1G01420.1	12.208	4.8094	7.39856	0.650046	1.56922	Encodes a UDP-glucosyl transferase family protein																										A_84_P16097	AT1G24140.1		AT1G24140.1
A_84_P16097	AT1G24140	AT1G24140.1	11.3377	4.458	6.8797	0.647993	1.56699	Encodes a matrixin family protein involved in proteolysis																										A_84_P826034	AT3G52450.1		AT3G52450.1
A_84_P826034	AT3G52450	AT3G52450.1	10.3101	4.05221	6.25794	0.64753	1.56648	Encodes a U-box domain-containing protein involved in water deprivation and defense responses, amino acid transport																										A_84_P176434	AT5G25470.1		AT5G25470.1
A_84_P176434	AT5G25470	AT5G25470.1	9.27118	3.63642	5.63476	0.645355	1.56412	Encodes a AP2/B3-like transcriptional factor family protein																										A_84_P596516	AT4G14450.1		AT4G14450.1
A_84_P596516	AT4G14450	AT4G14450.1	11.1428	4.36575	6.77703	0.644198	1.56287	Unknown protein																										A_84_P19361	AT3G45860.1		AT3G45860.1
A_84_P19361	AT3G45860	AT3G45860.1	12.243	4.79542	7.44758	0.643889	1.56254	Encodes a cysteine-rich receptor-like protein kinase																										A_84_P548192	AT2G26040.1		AT2G26040.1
A_84_P548192	AT2G26040	AT2G26040.1	9.86708	3.86324	6.00384	0.643461	1.56207	Encodes a member of the PYR (pyrabactin resistance) involved in abscisic acid mediated signaling pathway																										A_84_P94199	AT2G29670.1		AT2G29670.1
A_84_P94199	AT2G29670	AT2G29670.1	15.9405	6.21632	9.72416	0.639265	1.55754	Encodes a tetratricopeptide repeat (TPR)-like superfamily protein with unknown function																										A_84_P12153	AT5G47910.1		AT5G47910.1
A_84_P12153	RBOHD	AT5G47910.1	12.1247	4.70432	7.4204	0.633971	1.55183	Encodes a NADPH/respiratory burst oxidase protein D (RbohD) involved in defense responses																										A_84_P868491	AT5G47910.1		AT5G47910.1
A_84_P525395	PIT1	AT4G02075.1	10.4982	4.06921	6.42896	0.63295	1.55073	Encodes the pitchoun 1 (PIT1) with unknown function																										A_84_P841179	NP226468		NP226468
A_84_P841179	NP226468	NP226468	10.891	4.21214	6.67885	0.630669	1.54828	Unknown protein																										A_84_P298164	AT5G65870.1		AT5G65870.1
A_84_P298164	ATPSK5	AT5G65870.1	12.1997	4.71595	7.48376	0.630157	1.54773	Encodes a probable phytosulfokines 5 precursor involved in cell differentation, proline transport, and regulation of plant-type hypersensitive response																										A_84_P860280	AT1G69490.1		AT1G69490.1
A_84_P860280	NAP	AT1G69490.1	12.4333	4.80431	7.62904	0.629741	1.54729	Encodes a member of the NAC transcription factor gene family																										A_84_P757744	AT2G21187.1		AT2G21187.1
A_84_P757744	AT2G21187	AT2G21187.1	12.1594	4.6925	7.46688	0.628443	1.5459	Unknown protein																										A_84_P759783	AT3G42433.1		AT3G42433.1
A_84_P759783	AT3G42433	AT3G42433.1	8.8948	3.43263	5.46218	0.628436	1.54589	Encodes a transposable element gene																										A_84_P21578	AT5G39670.1		AT5G39670.1
A_84_P21578	AT5G39670	AT5G39670.1	9.93338	3.83042	6.10296	0.627633	1.54503	Encodes a calcium-binding EF hand family protein with unknown function																										A_84_P584450	AT1G27890.1		AT1G27890.1
A_84_P584450	AT1G27890	AT1G27890.1	9.63743	3.70856	5.92887	0.625509	1.54276	Encodes a polynucleotidyl transferase, ribonuclease H-like superfamily protein involved in RNA modification																										A_84_P802485	BP848451		BP848451
A_84_P802485	AT2G45180	BP848451	16.7331	6.43539	10.2977	0.624933	1.54214	Unknown protein																										A_84_P13943	AT5G07460.1		AT5G07460.1
A_84_P13943	PMSR2	AT5G07460.1	12.762	4.90272	7.85931	0.62381	1.54094	Encodes an ubiquitous enzyme that repairs oxidatively damaged proteins																										A_84_P19484	AT4G13770.1		AT4G13770.1
A_84_P19484	CYP83A1	AT4G13770.1	15.2609	5.85833	9.40258	0.623056	1.54013	Encodes a cytochrome p450 enzyme that has a role in auxin homeostasis and is involved in the oxidation-reduction process																										A_84_P18565	AT4G24350.1		AT4G24350.1
A_84_P18565	AT4G24350	AT4G24350.1	12.7077	4.87591	7.83181	0.622578	1.53962	Encodes a phosphorylase superfamily protein involved in nucleoside metabolic process and response to wounding																										A_84_P19887	AT1G80760.1		AT1G80760.1
A_84_P19887	NIP6;1	AT1G80760.1	11.0917	4.24946	6.84219	0.621067	1.53801	Encodes a protein with boron transporter activity																										A_84_P19109	AT1G44160.1		AT1G44160.1
A_84_P19109	AT1G44160	AT1G44160.1	9.3835	3.59136	5.79214	0.62004	1.53692	Encodes a HSP40/DnaJ peptide-binding protein involved in protein folding																										A_84_P728305	AK229750		AK229750
A_84_P728305	AK229750	AK229750	9.72776	3.72147	6.00629	0.619596	1.53645	Unknown protein																										A_84_P23695	AT1G09250.1		AT1G09250.1
A_84_P23695	AT1G09250	AT1G09250.1	12.7474	4.87611	7.87129	0.619481	1.53632	Encodes a basic helix-loop-helix (bHLH) DNA-binding superfamily protein that has sequence-specific DNA binding transcription factor activity																										A_84_P19456	AT4G04500.1		AT4G04500.1
A_84_P19456	AT4G04500	AT4G04500.1	8.97801	3.43013	5.54787	0.618279	1.53504	Encodes a cysteine-rich receptor-like protein kinase																										A_84_P172621	AT5G18260.1		AT5G18260.1
A_84_P172621	AT5G18260	AT5G18260.1	11.5598	4.41444	7.14536	0.617805	1.53454	Encodes a RING/U-box superfamily protein with unknown function																										A_84_P263200	AT5G43870.1		AT5G43870.1
A_84_P263200	AT5G43870	AT5G43870.1	11.7837	4.49426	7.28943	0.616545	1.5332	Encodes a phosphoinositide binding protein involved in signal transduction																										A_84_P223109	AT2G46420.1		AT2G46420.1
A_84_P223109	AT2G46420	AT2G46420.1	11.0097	4.19476	6.81497	0.615521	1.53211	Unknown protein																										A_84_P785287	AV781489		AV781489
A_84_P785287	AT2G04795	AV781489	9.64281	3.6732	5.96961	0.615317	1.53189	Unknown protein																										A_84_P15508	AT3G14020.1		AT3G14020.1
A_84_P15508	AT3G14020	AT3G14020.1	11.8172	4.49899	7.31825	0.614762	1.53131	Encodes a nuclear factor Y, subunit A6 (NF-YA6) involved in embryo development and regulation of transcription																										A_84_P13855	AT4G28350.1		AT4G28350.1
A_84_P13855	AT4G28350	AT4G28350.1	11.1947	4.26067	6.934	0.614461	1.53099	Encodes a concanavalin A-like lectin protein kinase family protein involved in defense to fungus																										A_84_P834641	AT3G29000.1		AT3G29000.1
A_84_P834641	AT3G29000	AT3G29000.1	10.5706	4.01304	6.55758	0.61197	1.52834	Encodes a calcium-binding EF hand family protein																										A_84_P750060	AT1G36680.1		AT1G36680.1
A_84_P750060	AT1G36680	AT1G36680.1	9.67982	3.67274	6.00709	0.611401	1.52774	Encodes a transposable element gene																										A_84_P22951	AT2G27010.1		AT2G27010.1
A_84_P22951	CYP705A9	AT2G27010.1	9.31783	3.53287	5.78496	0.610699	1.527	Encodes a cytochrome P450, family 705, subfamily A, polypeptide 9 involved in oxidation-reduction process																										A_84_P20676	AT5G51470.1		AT5G51470.1
A_84_P20676	AT5G51470	AT5G51470.1	9.44166	3.5777	5.86396	0.610117	1.52638	Encodes an auxin-responsive GH3 family protein involved in response to auxin stimulus																										A_84_P90349	AT5G53030.1		AT5G53030.1
A_84_P90349	AT5G53030	AT5G53030.1	9.85428	3.7121	6.14218	0.604363	1.52031	Unknown protein																										A_84_P12325	AT1G70230.1		AT1G70230.1
A_84_P12325	AT1G70230	AT1G70230.1	12.637	4.75666	7.88037	0.603608	1.51951	Encodes a member of the TBL (TRICHOME BIREFRINGENCE-LIKE) gene family involved in nitrate transport and response to nitrate																										A_84_P19074	AT1G18570.1		AT1G18570.1
A_84_P19074	MYB51	AT1G18570.1	12.0855	4.54061	7.54485	0.601816	1.51763	Encodes a member of the R2R3-MYB transcription family involved in defense responses																										A_84_P21781	AT1G70000.1		AT1G70000.1
A_84_P21781	AT1G70000	AT1G70000.1	11.9044	4.4725	7.43187	0.6018	1.51761	Encodes a myb-like transcription factor family protein involved in responses to defense hormones																										A_84_P137769	AT5G65480.1		AT5G65480.1
A_84_P137769	AT5G65480	AT5G65480.1	14.5597	5.46459	9.09511	0.600828	1.51659	Unknown protein																										A_84_P821543	AT1G69850.1		AT1G69850.1
A_84_P821543	ATNRT1:2	AT1G69850.1	11.3679	4.26552	7.10238	0.600576	1.51632	Encodes an inducible component of low-affinity nitrate uptake involved in abscisic acid transport and regulation of stomatal movement																										A_84_P16477	AT3G26590.1		AT3G26590.1
A_84_P16477	AT3G26590	AT3G26590.1	11.4269	4.28344	7.14345	0.599631	1.51533	Encodes a MATE efflux family protein involved in drug transmembrane transport																										A_84_P262420	AT2G33050.1		AT2G33050.1
A_84_P262420	AT2G33050	AT2G33050.1	11.6649	4.37064	7.29428	0.599187	1.51486	Encodes a receptor like protein 26 (RLP26) involved in defense response and signal transduction																										A_84_P17759	AT5G19160.1		AT5G19160.1
A_84_P17759	AT5G19160	AT5G19160.1	9.39894	3.52097	5.87796	0.599013	1.51468	Encodes a member of the TBL (TRICHOME BIREFRINGENCE-LIKE) gene family containing a plant-specific DUF231 domain with unknown function																										A_84_P556555	AT5G02490.1		AT5G02490.1
A_84_P556555	AT5G02490	AT5G02490.1	10.292	3.85496	6.43703	0.598873	1.51453	Encodes a heat shock protein 70 (Hsp 70) family protein involved in defense responses																										A_84_P757886	AT2G36792.1		AT2G36792.1
A_84_P757886	AT2G36792	AT2G36792.1	10.9479	4.09687	6.85101	0.597995	1.51361	Encodes a potential natural antisense gene																										A_84_P701566	AT5G38344.1		AT5G38344.1
A_84_P701566	AT5G38344	AT5G38344.1	9.26489	3.46301	5.80188	0.596877	1.51244	Encodes a toll-Interleukin-Resistance (TIR) domain family protein involved in signal transduction																										A_84_P848389	AT1G07890.7		AT1G07890.7
A_84_P848389	APX1	AT1G07890.7	11.0369	4.1237	6.91323	0.596494	1.51204	Encodes a cytosolic ascorbate peroxidase APX1 involved in responses to oxidative stress																										A_84_P13733	AT3G55980.1		AT3G55980.1
A_84_P13733	AT3G55980	AT3G55980.1	13.1401	4.89941	8.24066	0.59454	1.50999	Encodes a salt-inducible zinc finger 1 (SZF1) involved in defense responses																										A_84_P807374	AT5G01820.1		AT5G01820.1
A_84_P807374	ATSR1	AT5G01820.1	11.0615	4.1201	6.94139	0.593557	1.50896	Encodes a CBL-interacting serine/threonine protein kinase																										A_84_P804905	AT4G28750.1		AT4G28750.1
A_84_P804905	PSAE-1	AT4G28750.1	16.0316	5.968	10.0637	0.593025	1.50841	Encodes a protein involved in photosynthesis																										A_84_P122602	AT3G11700.1		AT3G11700.1
A_84_P122602	FLA18	AT3G11700.1	12.8403	4.7751	8.06523	0.59206	1.5074	Encodes a FASCICLIN-like arabinogalactan protein 18 precursor (FLA18) with unknown function																										A_84_P10434	AT1G70250.1		AT1G70250.1
A_84_P10434	AT1G70250	AT1G70250.1	10.258	3.80924	6.44879	0.590691	1.50597	Encodes a Protease inhibitor/seed storage/LTP family protein involved in protein phosphorylation																										A_84_P175431	AT5G10750.1		AT5G10750.1
A_84_P175431	AT5G10750	AT5G10750.1	11.1898	4.15358	7.0362	0.590317	1.50558	Unknown protein																										A_84_P11843	AT3G55960.1		AT3G55960.1
A_84_P11843	AT3G55960	AT3G55960.1	13.0799	4.85184	8.22805	0.589671	1.5049	Encodes a haloacid dehalogenase-like hydrolase (HAD) superfamily protein involved in root hair elongation																										A_84_P19428	AT3G61470.1		AT3G61470.1
A_84_P19428	LHCA2	AT3G61470.1	17.0052	6.30525	10.6999	0.589281	1.5045	Encodes a component of the light harvesting antenna complex of photosystem I																										A_84_P800150	AT2G20500.1		AT2G20500.1
A_84_P800150	AT2G20500	AT2G20500.1	10.8218	4.01163	6.81015	0.589067	1.50427	Unknown protein																										A_84_P855556	AT2G30570.1		AT2G30570.1
A_84_P855556	PSBW	AT2G30570.1	15.5947	5.77966	9.815	0.58886	1.50406	Encodes the PsbW, a protein similar to photosystem II reaction center subunit W																										A_84_P859395	AT5G01950.1		AT5G01950.1
A_84_P859395	AT5G01950	AT5G01950.1	9.96105	3.68977	6.27128	0.588361	1.50354	Encodes a leucine-rich repeat protein kinase family protein																										A_84_P758556	AT2G35658.1		AT2G35658.1
A_84_P758556	AT2G35658	AT2G35658.1	10.1426	3.75699	6.38557	0.588356	1.50353	Unknown protein																										A_84_P816270	AT5G65480.1		AT5G65480.1
A_84_P816270	AT5G65480	AT5G65480.1	14.1331	5.23407	8.89905	0.58816	1.50333	Unknown protein																										A_84_P23842	AT2G30570.1		AT2G30570.1
A_84_P61000	AT3G28050	AT3G28050.1	14.2523	5.27715	8.97519	0.587971	1.50313	Encodes a nodulin MtN21-like transporter family protein																										A_84_P799308	AK229188		AK229188
A_84_P799308	AT4G00770	AK229188	9.17499	3.38873	5.78626	0.585652	1.50072	Unknown protein

## Sheet: Shoots Down-reg
Down-regulated
Probe ID	Name	Systematic Name	A	Signal 1	Signal 2	M	Fold-change	Description																							A_84_P830727	AT3G12977.1	AT3G12977.1
A_84_P830727	AT3G12977	AT3G12977.1	9.74966	2.55726	7.19241	-2.81255	-7.02523	DNA binding																							A_84_P552504	AT1G65590.1	AT1G65590.1
A_84_P552504	ATHEX1/HEXO3	AT1G65590.1	12.564	3.36599	9.19798	-2.73262	-6.64662	Encodes a beta-N-acetylhexosaminidase / hexosaminidase involved in carbohydrate metabolic process																							A_84_P198264	AT4G32240.1	AT4G32240.1
A_84_P198264	AT4G32240	AT4G32240.1	12.8883	4.02334	8.86492	-2.20338	-4.60556	Unknown protein																							A_84_P808439	AT4G21960.1	AT4G21960.1
A_84_P808439	PRXR1	AT4G21960.1	11.6627	3.68071	7.98199	-2.1686	-4.49586	Encodes a peroxidase involved in responses to oxidative stress																							A_84_P24173	AT4G01070.1	AT4G01070.1
A_84_P24173	GT72B1	AT4G01070.1	11.3655	3.94505	7.42047	-1.88096	-3.68319	Encodes an UDP-glycosyltransferase / transferase involved in responses to salt stress																							A_84_P850983	DR262238	DR262238
A_84_P850983	DR262238	DR262238	9.22902	3.21936	6.00966	-1.86672	-3.64704	Encodes a patatin-like protein, partial 28%																							A_84_P860851	AT3G23600.1	AT3G23600.1
A_84_P860851	AT3G23600	AT3G23600.1	15.0915	5.44069	9.65078	-1.77381	-3.41957	Encodes a dienelactone hydrolase family protein involved in responses to salt stress																							A_84_P849261	DR271954	DR271954
A_84_P849261	DR271954	DR271954	10.0429	3.8392	6.20369	-1.61588	-3.06499	Encodes a LOB domain protein 41, partial (32%)																							A_84_P577170	AT5G64190.1	AT5G64190.1
A_84_P577170	AT5G64190	AT5G64190.1	10.404	3.97853	6.42544	-1.61503	-3.06318	Unknown protein																							A_84_P824287	AT1G70230.1	AT1G70230.1
A_84_P824287	AT1G70230	AT1G70230.1	10.8745	4.21592	6.65854	-1.57938	-2.98841	Unknown protein																							A_84_P19956	AT1G76190.1	AT1G76190.1
A_84_P19956	AT1G76190	AT1G76190.1	10.1863	3.98334	6.20296	-1.55722	-2.94287	Encodes an auxin-responsive family protein																							A_84_P758355	AT2G13463.1	AT2G13463.1
A_84_P758355	AT2G13463	AT2G13463.1	9.47851	3.71478	5.76373	-1.55157	-2.93135	Unknown protein																							A_84_P762010	AT3G28899.1	AT3G28899.1
A_84_P762010	AT3G28899	AT3G28899.1	10.1596	4.0089	6.15072	-1.53426	-2.89641	Unknown protein																							A_84_P557587	AT5G54095.1	AT5G54095.1
A_84_P557587	AT5G54095	AT5G54095.1	8.87893	3.60002	5.27891	-1.46636	-2.76323	Unknown protein																							A_84_P20509	AT1G48260.1	AT1G48260.1
A_84_P20509	CIPK17	AT1G48260.1	10.7537	4.38078	6.37289	-1.45474	-2.74107	Encodes a SNF1-related kinase involved in signal transduction																							A_84_P211588	AT4G24110.1	AT4G24110.1
A_84_P211588	AT4G24110	AT4G24110.1	9.52752	3.95015	5.57737	-1.41194	-2.66094	Unknown protein																							A_84_P802561	AT1G72610.1	AT1G72610.1
A_84_P802561	GLP1	AT1G72610.1	16.3064	6.83234	9.47409	-1.38665	-2.61472	Encodes a germin-like protein (GLP1) involved in manganese ion binding / metal ion binding / nutrient reservoir																							A_84_P857143	AT2G31730.1	AT2G31730.1
A_84_P857143	AT2G31730	AT2G31730.1	11.4111	4.80301	6.60804	-1.37581	-2.59514	Encodes an ethylene/gibberellin-responsive protein																							A_84_P541349	AT4G00335.1	AT4G00335.1
A_84_P541349	RHB1A	AT4G00335.1	10.2472	4.34687	5.90036	-1.35738	-2.56219	Encodes a RING-H2 finger B1A protein / zinc ion binding protein																							A_84_P806724	AT1G78080.1	AT1G78080.1
A_84_P806724	RAP2.4	AT1G78080.1	13.1943	5.61212	7.58219	-1.35104	-2.55096	Encodes a member of the DREB subfamily A-6 of ERF/AP2 transcription factor family involved in regulation of transcription																							A_84_P823427	AT4G24120.1	AT4G24120.1
A_84_P823427	YSL1	AT4G24120.1	11.446	4.90102	6.545	-1.33544	-2.52352	Encodes an oligopeptide transmembrane transporter																							A_84_P530879	AT5G10380.1	AT5G10380.1
A_84_P530879	AT5G10380	AT5G10380.1	12.892	5.52899	7.36303	-1.33171	-2.51702	Encodes a RING finger domain protein with E3 ligase activity																							A_84_P180354	AT1G65985.1	AT1G65985.1
A_84_P180354	AT1G65985	AT1G65985.1	10.5992	4.57258	6.02659	-1.31798	-2.49318	Unknown protein																							A_84_P19229	AT1G07300.1	AT1G07300.1
A_84_P19229	AT1G07300	AT1G07300.1	11.0075	4.75078	6.25676	-1.317	-2.49147	Unknown protein																							A_84_P20378	AT3G62410.1	AT3G62410.1
A_84_P20378	CP12-2	AT3G62410.1	15.0634	6.50562	8.5578	-1.31545	-2.4888	Unknown protein																							A_84_P541611	AT5G48550.1	AT5G48550.1
A_84_P541611	AT5G48550	AT5G48550.1	9.07169	3.91835	5.15334	-1.31518	-2.48833	Encodes a F-box associated ubiquitination effector family protein																							A_84_P12826	AT4G01420.1	AT4G01420.1
A_84_P12826	CBL5	AT4G01420.1	9.46528	4.08892	5.37636	-1.31486	-2.48778	Encodes a calcineurin B-like protein 5 (CBL5) and its verexpression confers tolerance to drought and salt stress.																							A_84_P825910	TA41735_3702	TA41735_3702
A_84_P825910	TA41735_3702	TA41735_3702	10.4988	4.62895	5.86986	-1.26807	-2.4084	Encodes a probable aquaporin NIP6.1 (NOD26-like intrinsic protein 6.1), partial (68%)																							A_84_P752516	AT1G22140.2	AT1G22140.2
A_84_P752516	AT1G22140	AT1G22140.2	13.1031	5.78391	7.31922	-1.26544	-2.40401	Unknown protein																							A_84_P812448	AT4G26850.1	AT4G26850.1
A_84_P812448	VTC2	AT4G26850.1	14.4016	6.37367	8.02789	-1.25954	-2.39419	Encodes the protein VITAMIN C DEFECTIVE 2 involved in ascorbate biosynthesis																							A_84_P11568	AT2G40460.1	AT2G40460.1
A_84_P11568	AT2G40460	AT2G40460.1	11.0752	4.93198	6.14317	-1.24558	-2.37114	Encodes a proton-dependent oligopeptide transport (POT) family protein which is also responsive to nematodes																							A_84_P80519	AT4G00740.1	AT4G00740.1
A_84_P80519	AT4G00740	AT4G00740.1	10.924	4.87689	6.04713	-1.23996	-2.36191	Encodes a Golgi-localized type II membrane pectin methyltransferase regulating cell wall biosynthesis in suspension cells.																							A_84_P108412	AT4G22690.1	AT4G22690.1
A_84_P108412	CYP706A1	AT4G22690.1	13.4062	6.01004	7.39617	-1.23063	-2.3467	Encodes the cytochrome P450, family 706, subfamily A, polypeptide 1 involved in oxygen binding																							A_84_P516350	AT2G43720.1	AT2G43720.1
A_84_P516350	AT2G43720	AT2G43720.1	9.96158	4.48206	5.47952	-1.22255	-2.33358	Unknown protein																							A_84_P230319	AT1G76825.1	AT1G76825.1
A_84_P230319	AT1G76825	AT1G76820.1	9.61459	4.33378	5.28081	-1.21852	-2.32708	Encodes a translation initiation factor																							A_84_P856333	AT3G56200.1	AT3G56200.1
A_84_P856333	AT3G56200	AT3G56200.1	10.735	4.88279	5.85218	-1.19853	-2.29506	Encodes a putative amino acid transporter family protein																							A_84_P787820	AT1G70000.1	AT1G70000.1
A_84_P787820	AT1G70000	AT1G70000.1	11.5864	5.2893	6.29711	-1.19054	-2.28238	Encodes a DNA-binding family protein																							A_84_P311493	AT5G38980.1	AT5G38980.1
A_84_P311493	AT5G38980	AT5G38980.1	14.8887	6.83648	8.05218	-1.17783	-2.26236	Unknown protein																							A_84_P507766	AT4G34600.1	AT4G34600.1
A_84_P507766	AT4G34600	AT4G34600.1	11.5739	5.3325	6.24136	-1.17044	-2.2508	Unknown protein																							A_84_P823096	TA38423_3702	TA38423_3702
A_84_P823096	TA38423_3702	TA38423_3702	11.4656	5.28665	6.17895	-1.16879	-2.24822	Encodes a fumarate hydratase																							A_84_P786602	AT1G45010.1	AT1G45010.1
A_84_P786602	AT1G45010	AT1G45010.1	12.0411	5.55711	6.484	-1.16679	-2.24512	Unknown protein																							A_84_P22893	AT1G44100.1	AT1G44100.1
A_84_P22893	AAP5	AT1G44100.1	13.1374	6.07405	7.06338	-1.16288	-2.23904	Encodes an amino acid permease																							A_84_P547547	AT3G59070.1	AT3G59070.1
A_84_P547547	AT3G59070	AT3G59070.1	9.94209	4.63888	5.30321	-1.14321	-2.20872	Encodes a ferric reductase transmembrane (Cytochrome b561) with unknown function																							A_84_P206718	AT2G34510.1	AT2G34510.1
A_84_P206718	AT2G34510	AT2G34510.1	13.6208	6.38124	7.23957	-1.13451	-2.19544	Unknown protein																							A_84_P849127	AT1G56080.1	AT1G56080.1
A_84_P849127	AT1G56080	AT1G56080.1	9.46704	4.45264	5.0144	-1.12616	-2.18277	Unknown protein																							A_84_P163793	AT3G15760.1	AT3G15760.1
A_84_P163793	AT3G15760	AT3G15760.1	12.418	5.85904	6.559	-1.11947	-2.17266	Unknown protein																							A_84_P23890	AT2G32960.1	AT2G32960.1
A_84_P23890	AT2G32960	AT2G32960.1	9.71528	4.59292	5.12236	-1.11527	-2.16636	Encodes an atypical dual-speciﬁcity phosphatase.																							A_84_P268280	AT3G50750.1	AT3G50750.1
A_84_P268280	AT3G50750	AT3G50750.1	13.0562	6.18209	6.87414	-1.11194	-2.16137	Encodes a brassinosteroid signalling positive regulator-related																							A_84_P12573	AT2G44940.1	AT2G44940.1
A_84_P12573	AT2G44940	AT2G44940.1	11.7175	5.55487	6.16258	-1.1094	-2.15756	Encodes a putative AP2 domain-containing transcription factor TINY																							A_84_P14899	AT5G10930.1	AT5G10930.1
A_84_P14899	CIPK5	AT5G10930.1	12.9044	6.12282	6.78162	-1.1076	-2.15487	Encodes CBL-interacting protein kinase 5																							A_84_P176474	AT3G15605.1	AT3G15605.1
A_84_P176474	AT3G15605	AT3G15605.1	9.12551	4.35964	4.76587	-1.09318	-2.13344	Encode a nucleic acid binding protein																							A_84_P832800	AT4G35270.1	AT4G35270.1
A_84_P832800	AT4G35270	AT4G35270.1	11.6339	5.56569	6.06825	-1.0903	-2.12918	Encode a plant regulator RWP-RK domain-containing protein																							A_84_P84679	AT1G69520.1	AT1G69520.1
A_84_P84679	AT1G69520	AT1G69520.1	10.509	5.08796	5.42105	-1.06547	-2.09284	Encodes a methyltransferase-related protein																							A_84_P602375	AT1G74700.1	AT1G74700.1
A_84_P602375	NUZ	AT1G74700.1	9.34205	4.5243	4.81775	-1.06486	-2.09197	Encodes a protein with RNAse Z activity suggesting a role in tRNA processing																							A_84_P23478	AT5G41750.1	AT5G41750.1
A_84_P23478	AT5G41750	AT5G41750.1	10.7894	5.22656	5.56281	-1.06433	-2.09121	Encodes a putative disease resistance protein (TIR-NBS-LRR class)																							A_84_P785426	CK120738	CK120738
A_84_P785426	CK120738	CK120738	15.7521	7.63582	8.11627	-1.06292	-2.08916	Unknown protein																							A_84_P22159	AT3G13100.1	AT3G13100.1
A_84_P22159	ATMRP7	AT3G13100.1	9.23187	4.47664	4.75523	-1.06223	-2.08816	Encodes a multidrug resistance-associated protein																							A_84_P12560	AT2G31380.1	AT2G31380.1
A_84_P12560	STH	AT2G31380.1	12.771	6.22571	6.54534	-1.05134	-2.07246	Encodes a B-box zinc finger protein that interacts with COP1																							A_84_P21349	AT4G04760.1	AT4G04760.1
A_84_P21349	AT4G04760	AT4G04760.1	9.19381	4.50174	4.69208	-1.04228	-2.05948	Encodes a sugar transporter family protein																							A_84_P800509	AT4G08920.1	AT4G08920.1
A_84_P800509	CRY1	AT4G08920.1	14.6694	7.23701	7.43234	-1.02699	-2.03777	Encodes a CRY1, a flavin-type blue-light photoreceptor involved in perception of blue / green ratio of light																							A_84_P17597	AT4G18880.1	AT4G18880.1
A_84_P17597	AT-HSFA4A	AT4G18880.1	11.9913	5.92529	6.06596	-1.02374	-2.03318	Encodes a heat shock transcription factor A4A																							A_84_P870349	AT3G23250.2	AT3G23250.2
A_84_P870349	AtMYB15/AtY19/MYB15	AT3G23250.2	9.86147	4.8751	4.98637	-1.02282	-2.03189	Encodes a member of the R2R3 factor gene family and has DNA binding ability																							A_84_P22720	AT1G03410.1	AT1G03410.1
A_84_P22720	2A6	AT1G03410.1	10.3822	5.13255	5.24963	-1.02281	-2.03187	Encodes a protein (2A6) involved in oxidoreductase activity																							A_84_P533452	AT4G20510.1	AT4G20510.1
A_84_P533452	AT4G20510	AT4G20510.1	9.03832	4.50664	4.53167	-1.00555	-2.00771	Encodes a transponsable element gene																							A_84_P806064	AT1G06040.2	AT1G06040.2
A_84_P806064	STO	AT1G06040.2	15.9826	7.97652	8.0061	-1.00371	-2.00515	Encodes salt tolerance protein (STO) which confers salt tolerance to yeast cells																							A_84_P838876	NP039098	NP039098
A_84_P838876	NP039098	NP039098	9.5962	4.79158	4.80462	-1.00272	-2.00378	Encodes a hypothetical protein																							A_84_P861129	AT2G25490.1	AT2G25490.1
A_84_P861129	EBF1	AT2G25490.1	12.8734	6.44143	6.432	-0.998535	-1.99797	Encodes an F-box protein involved in the ubiquitin/proteasome-dependent proteolysis of EIN3																							A_84_P823293	AT2G19620.1	AT2G19620.1
A_84_P823293	NDL3	AT2G19620.1	10.3025	5.23317	5.06936	-0.968698	-1.95707	Encodes a Ndr family protein involved in cell differentiation																							A_84_P233559	AT1G10340.1	AT1G10340.1
A_84_P233559	AT1G10340	AT1G10340.1	10.1836	5.19983	4.98377	-0.958449	-1.94322	Encodes an ankyrin repeat family protein involved in the detection of biotic stimulus																							A_84_P10665	AT2G31230.1	AT2G31230.1
A_84_P10665	ATERF15	AT2G31230.1	10.7782	5.50567	5.27249	-0.957647	-1.94214	Encodes a member of the ERF (ethylene response factor) subfamily B-3 of ERF/AP2 transcription factor family																							A_84_P310633	AT2G44210.1	AT2G44210.1
A_84_P310633	AT2G44210	AT2G44210.1	14.4565	7.43189	7.02459	-0.945195	-1.92545	Unknown protein																							A_84_P21005	AT2G39890.1	AT2G39890.1
A_84_P21005	ProT1	AT2G39890.1	11.7963	6.07327	5.72304	-0.942332	-1.92163	Encodes a proline transporter (PROLINE TRANSPORTER 1) with affinity for gly betaine, proline and GABA																							A_84_P91079	AT5G22520.1	AT5G22520.1
A_84_P91079	AT5G22520	AT5G22520.1	10.191	5.25401	4.93701	-0.939664	-1.91808	Unknown protein																							A_84_P543140	AT4G06740.1	AT4G06740.1
A_84_P543140	AT4G06740	AT4G06740.1	8.97605	4.62826	4.34779	-0.9394	-1.91773	Unknown protein																							A_84_P13341	AT1G78270.1	AT1G78270.1
A_84_P13341	ATUGT85A4	AT1G78270.1	12.2268	6.34215	5.88464	-0.927862	-1.90245	Encodes an UDP-glucosyl transferase 85A4 involved in metabolic process																							A_84_P557792	AT1G50080.1	AT1G50080.1
A_84_P557792	AT1G50080	AT1G50080.1	9.08032	4.74306	4.33726	-0.914445	-1.88484	Encodes a RNA-directed DNA polymerase (reverse transcriptase)-related family protein																							A_84_P754192	AT1G17255.1	AT1G17255.1
A_84_P754192	AT1G17255	AT1G17255.1	9.31331	4.87669	4.43661	-0.909758	-1.87873	Unknown protein																							A_84_P11146	AT5G23370.1	AT5G23370.1
A_84_P11146	AT5G23370	AT5G23370.1	9.91974	5.19681	4.72293	-0.908813	-1.8775	Encodes a GRAM domain-containing protein / ABA-responsive protein-related																							A_84_P758704	AT2G46100.2	AT2G46100.2
A_84_P758704	AT2G46100	AT2G46100.2	13.4728	7.07755	6.39526	-0.903598	-1.87073	Encodes nuclear transport factor 2 (NTF2) family protein with unknown function																							A_84_P820634	AT5G59550.1	AT5G59550.1
A_84_P820634	AT5G59550	AT5G59550.1	10.8697	5.71275	5.15699	-0.902716	-1.86958	Encodes an ABA- and drought-induced RING-DUF1117 gene also involved in ethylene biosynthetic process																							A_84_P135935	AT5G56250.1	AT5G56250.1
A_84_P135935	AT5G56250	AT5G56250.1	11.6988	6.15745	5.54132	-0.899936	-1.86598	Unknown protein																							A_84_P592876	AT3G52070.2	AT3G52070.2
A_84_P592876	AT3G52070	AT3G52070.2	9.13653	4.81063	4.32589	-0.899236	-1.86508	Unknown protein																							A_84_P23777	AT1G63880.1	AT1G63880.1
A_84_P23777	AT1G63880	AT1G63880.1	13.1155	6.90697	6.20853	-0.898878	-1.86462	Encodes a TIR-NBS-LRR class of fungal disease resistance protein																							A_84_P15139	AT1G03870.1	AT1G03870.1
A_84_P15139	FLA9	AT1G03870.1	14.7133	7.75041	6.96291	-0.898393	-1.86399	Encodes a fasciclin-like arabinogalactan-protein 9 (Fla9)																							A_84_P841491	AT3G18777.1	AT3G18777.1
A_84_P841491	AT3G18777	AT3G18777.1	10.1259	5.35744	4.7685	-0.890071	-1.85327	Encodes a pseudogene, similar to RING-H2 zinc finger protein																							A_84_P753695	AT1G27970.2	AT1G27970.2
A_84_P753695	NTF2B	AT1G27970.2	14.0113	7.42696	6.58439	-0.886552	-1.84875	Encodes an ortholog of yeast NTF2, a nuclear envelop transport protein																							A_84_P588300	AT3G10010.1	AT3G10010.1
A_84_P588300	DML2	AT3G10010.1	9.77574	5.21064	4.56511	-0.876113	-1.83542	Encodes a protein with DNA glycosylase activity that is involved in maintaining methylation marks																							A_84_P789206	AT2G04110.1	AT2G04110.1
A_84_P789206	AT2G04110	AT2G04110.1	12.8825	6.87541	6.00705	-0.873699	-1.83236	Encodes a pseudogene of unknown protein																							A_84_P21474	AT4G15380.1	AT4G15380.1
A_84_P21474	CYP705A4	AT4G15380.1	9.09386	4.85571	4.23815	-0.872817	-1.83124	Encodes the cytochrome P450, family 705, subfamily A, polypeptide 4 involved in oxidation-reduction process																							A_84_P854209	TC308977	TC308977
A_84_P854209	TC308977	TC308977	12.0653	6.46038	5.60493	-0.867585	-1.82461	Unknown protein																							A_84_P10120	AT4G39780.1	AT4G39780.1
A_84_P10120	AT4G39780	AT4G39780.1	12.5059	6.71903	5.78683	-0.861259	-1.81662	Encodes a member of the DREB subfamily A-6 of ERF/AP2 transcription factor family																							A_84_P824487	TA39995_3702	TA39995_3702
A_84_P824487	TA39995_3702	TA39995_3702	12.641	6.81183	5.82921	-0.855748	-1.8097	Unknown protein																							A_84_P550347	AT4G39720.1	AT4G39720.1
A_84_P550347	AT4G39720	AT4G39720.1	9.25099	4.9897	4.2613	-0.854019	-1.80753	Encodes a VQ motif-containing protein involved in xylem development																							A_84_P854997	AT1G01180.1	AT1G01180.1
A_84_P854997	AT1G01180	AT1G01180.1	12.024	6.51563	5.50833	-0.845402	-1.79677	Encodes a S-adenosyl-L-methionine-dependent methyltransferases superfamily protein involved in lipid biosynthetic process																							A_84_P235383	AT4G24120.1	AT4G24120.1
A_84_P235383	YSL1	AT4G24120.1	10.5996	5.75225	4.84733	-0.842685	-1.79338	Encodes a member of a small family of oligopeptide transporters																							A_84_P760826	AT3G50190.1	AT3G50190.1
A_84_P760826	AT3G50190	AT3G50190.1	9.76598	5.30929	4.45669	-0.839412	-1.78932	Unknown protein																							A_84_P809138	TA27909_3702	TA27909_3702
A_84_P809138	TA27909_3702	TA27909_3702	15.6866	8.56555	7.12103	-0.831357	-1.77936	Unknown protein																							A_84_P18189	AT2G33480.1	AT2G33480.1
A_84_P18189	ANAC041	AT2G33480.1	12.2166	6.70742	5.50921	-0.821361	-1.76707	Encodes a NAC domain containing protein 41 (NAC041) involved in the regulation of transcription																							A_84_P536887	AT3G50350.1	AT3G50350.1
A_84_P536887	AT3G50350	AT3G50350.1	11.4109	6.28668	5.12426	-0.815097	-1.75942	Unknown protein																							A_84_P97296	AT3G25540.1	AT3G25540.1
A_84_P97296	LAG1	AT3G25540.1	9.48978	5.23473	4.25504	-0.812848	-1.75668	LAG1 (Longevity assurance gene 1) involved in sterol biosynthetic process																							A_84_P534588	AT1G01725.1	AT1G01725.1
A_84_P534588	AT1G01725	AT1G01725.1	12.4471	6.89424	5.55284	-0.805431	-1.74767	Unknown protein																							A_84_P16403	AT2G27360.1	AT2G27360.1
A_84_P16403	AT2G27360	AT2G27360.1	10.3676	5.75104	4.61655	-0.802732	-1.7444	Encodes a GDSL-like Lipase/Acylhydrolase superfamily protein involved in lipid metabolic process																							A_84_P13600	AT3G07980.1	AT3G07980.1
A_84_P13600	MAPKKK6	AT3G07980.1	10.2402	5.68281	4.55742	-0.801967	-1.74348	Encodes a MAP3K epsilon protein kinase 2																							A_84_P295624	AT1G72010.1	AT1G72010.1
A_84_P295624	AT1G72010	AT1G72010.1	13.7458	7.62896	6.11682	-0.80179	-1.74326	Encodes a TCP family transcription factor																							A_84_P15991	AT5G62850.1	AT5G62850.1
A_84_P15991	ATVEX1	AT5G62850.1	9.44986	5.28563	4.16423	-0.787841	-1.72649	Encodes a protein that is a member of the SWEET sucrose efflux transporter family proteins in vegetative cells of pollen																							A_84_P822127	AT1G65590.1	AT1G65590.1
A_84_P822127	ATHEX1/HEXO3	AT1G65590.1	12.717	7.11745	5.59954	-0.786733	-1.72516	Encodes a protein with beta-hexosaminidase activity																							A_84_P23475	AT1G72180.1	AT1G72180.1
A_84_P23475	AT1G72180	AT1G72180.1	13.8999	7.80038	6.09951	-0.781951	-1.71945	Encodes a leucine-rich receptor-like protein kinase family protein																							A_84_P830899	AT4G36060.2	AT4G36060.2
A_84_P830899	AT4G36060	AT4G36060.2	10.2597	5.76318	4.49654	-0.780218	-1.71739	Encodes a basic helix-loop-helix (bHLH) family protein involved in DNA binding																							A_84_P507987	AT1G03200.1	AT1G03200.1
A_84_P507987	AT1G03200	AT1G03200.1	10.0745	5.6641	4.41035	-0.778649	-1.71552	Unknown protein																							A_84_P271160	AT1G35430.1	AT1G35430.1
A_84_P271160	AT1G35430	AT1G35430.1	8.92788	5.098	3.82988	-0.751251	-1.68325	Unknown protein																							A_84_P19143	AT1G21050.1	AT1G21050.1
A_84_P19143	AT1G21050	AT1G21050.1	12.5955	7.20527	5.39019	-0.748091	-1.67957	Unknown protein																							A_84_P762382	AT3G16851.1	AT3G16851.1
A_84_P762382	AT3G16851	AT3G16851.1	9.18856	5.26052	3.92803	-0.7467	-1.67795	Unknown protein																							A_84_P584050	AT4G16566.1	AT4G16566.1
A_84_P584050	AT4G16566	AT4G16566.1	9.36534	5.36371	4.00162	-0.746054	-1.6772	Encodes a histidine triad family protein involved in nucleotide metabolic process																							A_84_P22294	AT4G04570.1	AT4G04570.1
A_84_P22294	AT4G04570	AT4G04570.1	13.1426	7.52882	5.61382	-0.745643	-1.67672	Encodes a cysteine-rich receptor-like protein kinase																							A_84_P16638	AT4G11690.1	AT4G11690.1
A_84_P16638	AT4G11690	AT4G11690.1	9.18455	5.27292	3.91164	-0.741835	-1.6723	Encodes a pentatricopeptide (PPR) repeat-containing protein with unknown function																							A_84_P14136	AT1G27960.1	AT1G27960.1
A_84_P14136	ECT9	AT1G27960.1	10.8934	6.26567	4.62771	-0.738582	-1.66853	Encodes a protein whose C-terminal region is similar to ECT1 and ECT2, which bind to CIPK1 involved in histone methylation																							A_84_P804620	AT5G02370.1	AT5G02370.1
A_84_P804620	AT5G02370	AT5G02370.1	9.90728	5.70904	4.19824	-0.735368	-1.66482	Encodes a ATP binding microtubule motor family protein involved in microtubule motor activity																							A_84_P611792	AT5G21482.1	AT5G21482.1
A_84_P611792	CKX7	AT5G21482.1	10.6811	6.16338	4.51769	-0.732989	-1.66208	Encodes a protein which catalyzes the degradation of cytokinins																							A_84_P124441	AT1G08180.1	AT1G08180.1
A_84_P124441	AT1G08180	AT1G08180.1	11.6141	6.70705	4.90703	-0.731622	-1.6605	Unknown protein																							A_84_P203718	AT5G39750.1	AT5G39750.1
A_84_P203718	AGL81/EMB3008	AT5G39750.1	9.21423	5.33314	3.88109	-0.727732	-1.65603	Encodes a AGAMOUS-like 81 transcription factor																							A_84_P817111	AT1G76090.1	AT1G76090.1
A_84_P817111	SMT3	AT1G76090.1	13.2014	7.64894	5.55249	-0.725916	-1.65395	Encodes S-adenosyl-methionine-sterol-C-methyltransferase, an enzyme in the sterol biosynthetic pathway																							A_84_P146199	AT5G05440.1	AT5G05440.1
A_84_P146199	AT5G05440	AT5G05440.1	13.4269	7.80301	5.62386	-0.720729	-1.64802	Encodes a member of the PYR (pyrabactin resistance ) and is involved in the abscisic acid mediated signaling pathway																							A_84_P17326	AT2G38470.1	AT2G38470.1
A_84_P17326	WRKY33	AT2G38470.1	12.8423	7.49002	5.35224	-0.714583	-1.64101	Encodes a member of the plant WRKY transcription factor family and is involved in responses to abiotic stresses and detection of biotic stimulus																							A_84_P10778	AT3G16140.1	AT3G16140.1
A_84_P10778	PSAH-1	AT3G16140.1	16.6616	9.79947	6.86209	-0.700251	-1.62479	Encodes subunit H of photosystem I reaction center subunit VI.																							A_84_P15570	AT3G43800.1	AT3G43800.1
A_84_P15570	ATGSTU27	AT3G43800.1	12.1815	7.17059	5.01094	-0.698818	-1.62317	Encodes glutathione transferase																							A_84_P832776	AT1G05690.1	AT1G05690.1
A_84_P832776	BT3	AT1G05690.1	10.831	6.39597	4.435	-0.693405	-1.6171	Encodes a BTB and TAZ domain protein involved in regulation of transcription																							A_84_P60230	AT4G39700.1	AT4G39700.1
A_84_P60230	AT4G39700	AT4G39700.1	9.44869	5.5905	3.85819	-0.690133	-1.61343	Encodes a heavy metal transport/detoxification superfamily protein involved in metal ion transport																							A_84_P598157	AT3G19150.2	AT3G19150.2
A_84_P598157	ICK4/KRP6	AT3G19150.2	9.39512	5.56966	3.82546	-0.686839	-1.60975	Encodes a Kip-related protein (KRP) gene involved in DNA endoreduplication, cell cycle arrest																							A_84_P12427	AT1G69850.1	AT1G69850.1
A_84_P12427	ATNRT1:2	AT1G69850.1	13.1275	7.79513	5.33237	-0.684065	-1.60666	Encodes an inducible component of low-affinity nitrate uptake																							A_84_P599886	AT3G06145.1	AT3G06145.1
A_84_P599886	AT3G06145	AT3G06145.1	10.8537	6.44621	4.40749	-0.683734	-1.60629	Unknown protein																							A_84_P220278	AT4G17370.1	AT4G17370.1
A_84_P220278	AT4G17370	AT4G17370.1	12.5557	7.45754	5.09817	-0.683626	-1.60617	Encodes a oxidoreductase family protein																							A_84_P18267	AT2G19650.1	AT2G19650.1
A_84_P18267	AT2G19650	AT2G19650.1	12.1787	7.25667	4.92205	-0.67828	-1.60023	Encodes a ysteine/Histidine-rich C1 domain family protein involved in oxidation-reduction process																							A_84_P762529	AT3G57062.1	AT3G57062.1
A_84_P762529	AT3G57062	AT3G57062.1	14.0897	8.42167	5.66803	-0.673029	-1.59442	Unknown protein																							A_84_P13469	AT2G16790.1	AT2G16790.1
A_84_P13469	AT2G16790	AT2G16790.1	10.1844	6.12129	4.0631	-0.663766	-1.58421	Encodes a P-loop containing nucleoside triphosphate hydrolases superfamily protein involved in carbohydrate metabolic process																							A_84_P527192	AT4G09180.1	AT4G09180.1
A_84_P527192	AT4G09180	AT4G09180.1	11.2855	6.7903	4.49525	-0.662011	-1.58229	Encodes a basic helix-loop-helix (bHLH) family protein involved in regulation of transcription																							A_84_P758693	AT2G35658.2	AT2G35658.2
A_84_P758693	AT2G35658	AT2G35658.2	10.3387	6.22644	4.11222	-0.660446	-1.58057	Unknown protein																							A_84_P260570	AT3G14700.1	AT3G14700.1
A_84_P260570	AT3G14700	AT3G14700.1	9.30967	5.60726	3.70241	-0.660288	-1.5804	Unknown protein																							A_84_P11503	AT1G75880.1	AT1G75880.1
A_84_P11503	AT1G75880	AT1G75880.1	9.71072	5.85966	3.85106	-0.657216	-1.57704	Encodes a SGNH hydrolase-type esterase superfamily protein involved in lipid metabolic process and sexual reproduction																							A_84_P11191	AT5G43620.1	AT5G43620.1
A_84_P11191	AT5G43620	AT5G43620.1	10.0529	6.10246	3.95042	-0.647348	-1.56629	Encodes a Pre-mRNA cleavage complex II with unknown function																							A_84_P572348	AT3G47100.1	AT3G47100.1
A_84_P572348	AT3G47100	AT3G47100.1	9.35492	5.68866	3.66626	-0.644486	-1.56318	Unknown protein																							A_84_P21651	AT5G59540.1	AT5G59540.1
A_84_P21651	AT5G59540	AT5G59540.1	12.4985	7.6074	4.89113	-0.642943	-1.56151	Encodes a 2-oxoglutarate (2OG) and Fe(II)-dependent oxygenase superfamily protein with oxidoreductase activity ability																							A_84_P811678	AT4G16190.1	AT4G16190.1
A_84_P811678	AT4G16190	AT4G16190.1	16.3265	9.94485	6.38168	-0.641707	-1.56017	Encodes a papain family cysteine protease																							A_84_P810330	AT1G07890.8	AT1G07890.8
A_84_P810330	APX1	AT1G07890.8	11.1533	6.81918	4.33415	-0.635582	-1.55356	Encodes a cytosolic ascorbate peroxidase APX1 involved in responses to oxidative and salt stress																							A_84_P815715	AT1G19350.6	AT1G19350.6
A_84_P815715	BES1	AT1G19350.6	13.199	8.07495	5.12402	-0.634557	-1.55246	Encodes a brassinosteroid (BR) signalling protein																							A_84_P827234	AT1G43640.1	AT1G43640.1
A_84_P827234	AtTLP5	AT1G43640.1	9.35294	5.73512	3.61782	-0.630819	-1.54844	Encodes a member of TLP family (TUBBY LIKE PROTEIN 5) involved in regulation of transcription and response to fungus																							A_84_P609853	AT4G17695.1	AT4G17695.1
A_84_P609853	KAN3	AT4G17695.1	11.2124	6.88887	4.3235	-0.627606	-1.545	Encodes the protein KANADI 3 (KAN3) involved in regulation of transcription																							A_84_P50560	AT2G05310.1	AT2G05310.1
A_84_P50560	AT2G05310	AT2G05310.1	15.9031	9.79636	6.10673	-0.623367	-1.54047	Unknown protein																							A_84_P55110	AT3G61180.1	AT3G61180.1
A_84_P55110	AT3G61180	AT3G61180.1	9.27223	5.71185	3.56038	-0.623333	-1.54043	Encodes a RING/U-box superfamily protein with zinc ion binding ability																							A_84_P90969	AT5G64800.1	AT5G64800.1
A_84_P90969	CLE21	AT5G64800.1	10.619	6.55121	4.06776	-0.620917	-1.53785	Member of a large family of putative ligands homologous to the CLAVATA3 gene involved in signal transduction																							A_84_P18898	AT3G04605.1	AT3G04605.1
A_84_P18898	AT3G04605	AT3G04605.1	11.3048	6.98061	4.32423	-0.619463	-1.5363	Encodes a member of a domesticated transposable element gene family MUSTANG																							A_84_P130466	AT3G10420.1	AT3G10420.1
A_84_P130466	AT3G10420	AT3G10420.1	13.8907	8.60161	5.28906	-0.614892	-1.53144	Encodes a member of a domesticated transposable element gene family MUSTANG																							A_84_P155475	AT4G35060.1	AT4G35060.1
A_84_P155475	AT4G35060	AT4G35060.1	11.6643	7.24515	4.41919	-0.609951	-1.52621	Encodes a heavy metal transport/detoxification superfamily protein involved in metal ion transport																							A_84_P855161	AT1G76680.2	AT1G76680.2
A_84_P855161	OPR1	AT1G76680.2	15.3211	9.52519	5.79596	-0.608488	-1.52466	Encodes a member of an alpha/beta barrel fold family of FMN-containing oxidoreductases involved in response to cadmium ion																							A_84_P807831	AT2G30010.1	AT2G30010.1
A_84_P807831	AT2G30010	AT2G30010.1	13.274	8.25711	5.01691	-0.607587	-1.52371	Encodes a member of the TBL (TRICHOME BIREFRINGENCE-LIKE) gene family with unknown function																							A_84_P14733	AT1G06040.1	AT1G06040.1
A_84_P14733	STO	AT1G06040.1	15.942	9.98961	5.95237	-0.595856	-1.51137	Encodes salt tolerance protein (STO) which confers salt tolerance to yeast cells																							A_84_P13952	AT5G10570.1	AT5G10570.1
A_84_P13952	AT5G10570	AT5G10570.1	10.5154	6.61943	3.89598	-0.588567	-1.50375	Encodes basic helix-loop-helix (bHLH) DNA-binding superfamily protein involved in regulation of transcription																							A_84_P13603	AT3G02960.1	AT3G02960.1
A_84_P13603	AT3G02960	AT3G02960.1	9.17668	5.78648	3.3902	-0.585882	-1.50096	Encodes a heavy metal transport/detoxification superfamily protein involved in metal ion transport																							A_84_P761328	AT3G12977.1	AT3G12977.1
A_84_P761328	AT3G12977	AT3G12977.1	9.41138	5.93891	3.47247	-0.584698	-1.49973	Encodes a NAC (No Apical Meristem) domain transcriptional regulator superfamily protein																							A_84_P724535	AK221807	AK221807
A_84_P724535	AK221807	AK221807	9.24478	5.83534	3.40944	-0.584275	-1.49929	Unknown protein																							A_84_P851931	AT2G39890.2	AT2G39890.2
A_84_P851931	ProT1	AT2G39890.2	11.2129	7.07972	4.13322	-0.583811	-1.4988	Encodes a proline transporter with affinity for gly betaine, proline and GABA																							A_84_P828111	AT5G18260.1	AT5G18260.1
A_84_P828111	AT5G18260	AT5G18260.1	10.8509	6.86399	3.98687	-0.580839	-1.4988	Encodes a RING/U-box superfamily protein with zinc ion binding ability
